# Supplementary material for: Identification and characterization of mRNAs and lncRNAs in the uterus of polytocous and monotocous Small Tail Han sheep (Ovis aries)
Source: PeerJ. 2019 May 23;7:e6938. doi: 10.7717/peerj.6938 (PMC6535221; doi:10.7717/peerj.6938)
Supplement: Supplemental Information 1 — Table S1: Differentially expressed lncRNAs in the follicular phase Table S2: Differentially expressed mRNAs in the follicular phase Table S3: Differentially expressed lncRNAs in the luteal phase Table S4: Differentially expressed mRNAs in the luteal phase Table S5: The DE-mRNAs GO enrichment analysis in the follicular phase Table S6: The DE-mRNAs GO enrichment analysis in the luteal phase Table S7: KEGG enrichment analysis of mRNAs in the follicular phase Table S8: KEGG enrichment analysis of mRNAs in the luteal phase Table S9: The DE-lncRNAs target genes GO enrichment analysis in the follicular phase Table S10: KEGG enrichment analysis of lncRNAs in the follicular phase Table S11: The DE-lncRNAs target genes GO enrichment analysis in the luteal phase Table S12: KEGG enrichment analysis of lncRNAs in the luteal phase Table S13: The network between DE-mRNAs and DE-lncRNAs in the follicular phase Table S14: The network between DE-mRNAs and DE-lncRNAs in the luteal phase. [file peerj-07-6938-s001.xlsx]

## Sheet: Table S1
Table S1 Differentially expressed lncRNAs in the follicular phase.
Gene	PF1_count	PF2_count	PF3_count	PF_normalize	MF1_count	MF2_count	MF3_count	MF_normalize	FoldChange	Log2FoldChange	pval	padj	Up/Down	Significant
MSTRG.202543	6	1037	12	344.794	6	5	8	6.32721	54.4938	5.76802	1.05631e-11	3.9002e-07	up	yes
MSTRG.113677	63	73	92	74.7346	84	188	1758	675.958	0.110561	-3.17709	1.86502e-08	0.000235291	down	yes
MSTRG.99972	0	0	180	59.4854	0	0	0	0	Inf	Inf	1.99242e-08	0.000235291	up	yes
MSTRG.113669	5	1	7	4.26515	4	29	325	119.129	0.0358027	-4.80379	5.32562e-08	0.000331011	down	yes
MSTRG.128769	2	5	1	2.61442	3	152	113	85.2147	0.0306804	-5.02654	8.67541e-08	0.000457603	down	yes
MSTRG.113667	25	38	60	40.3716	41	104	1030	391.258	0.103184	-3.27671	2.29647e-07	0.0010599	down	yes
MSTRG.113651	41	19	30	29.4485	38	43	678	253.691	0.11608	-3.10681	6.79662e-06	0.0250952	down	yes
MSTRG.140574	1	0	210	69.7246	3	0	4	2.40216	29.0258	4.85926	7.80289e-06	0.0261915	up	yes
MSTRG.113673	15	18	16	16.0449	5	44	452	166.599	0.0963084	-3.37619	9.11281e-06	0.0280394	down	yes
MSTRG.113666	24	25	25	24.2317	35	89	521	214.042	0.11321	-3.14293	1.04823e-05	0.0297723	down	yes
MSTRG.65726	3	9	10	7.22085	12	58	220	95.6175	0.0755181	-3.72703	1.29747e-05	0.033734	down	yes
MSTRG.65724	22	22	23	21.9404	14	151	425	193.33	0.113487	-3.1394	1.43016e-05	0.033734	down	yes
MSTRG.19170	0	0	0	0	24	17	16	19.0349	#NAME?	#NAME?	1.52085e-05	0.033734	down	yes
MSTRG.113650	19	19	13	16.6803	16	14	458	163.366	0.102104	-3.29189	1.55317e-05	0.033734	down	yes
MSTRG.113665	12	20	20	17.0453	18	47	423	162.4	0.104959	-3.2521	1.82143e-05	0.0353962	down	yes
MSTRG.113646	21	13	7	13.3867	4	15	390	136.641	0.0979699	-3.35152	2.28763e-05	0.0383937	down	yes
MSTRG.113663	7	10	12	9.50862	6	9	299	105.035	0.0905279	-3.46549	3.32821e-05	0.0534294	down	yes
MSTRG.113672	15	18	35	22.3239	22	38	488	182.851	0.122088	-3.03401	3.59796e-05	0.053633	down	yes
MSTRG.213286	97	1128	14	404.768	33	85	41	51.3078	7.88901	2.97984	3.63141e-05	0.053633	up	yes
MSTRG.82370	463	132	2067	876.705	167	111	208	162.615	5.39129	2.43063	3.95416e-05	0.0561536	up	yes
MSTRG.113659	0	0	0	0	1	4	47	17.3181	#NAME?	#NAME?	4.91879e-05	0.0650728	down	yes
MSTRG.113653	4	7	12	7.55323	3	13	244	86.7656	0.0870533	-3.52196	4.9347e-05	0.0650728	down	yes
MSTRG.40459	0	2	57	19.4906	0	0	0	0	Inf	Inf	5.40303e-05	0.0677997	up	yes
MSTRG.213121	60	0	16	24.7881	0	1	0	0.304578	81.3851	6.34669	5.67401e-05	0.0677997	up	yes
MSTRG.113670	4	18	12	11.1479	9	14	306	109.965	0.101376	-3.30221	5.69236e-05	0.0677997	down	yes
MSTRG.107226	0	0	0	0	2	22	22	14.7791	#NAME?	#NAME?	6.70189e-05	0.0773294	down	yes
MSTRG.134709	29	21	39	29.1763	42	122	443	200.44	0.145561	-2.7803	8.26314e-05	0.0897353	down	yes
MSTRG.140565	0	4	50	17.8309	0	0	0	0	Inf	Inf	8.81639e-05	0.0930079	up	yes
MSTRG.157565	21	22	31	24.2592	1	0	1	0.689049	35.2068	5.13778	9.88536e-05	0.101388	up	yes
MSTRG.211925	65	753	12	271.162	19	49	39	34.7166	7.81073	2.96546	0.000151195	0.15088	up	yes
MSTRG.35093	0	0	0	0	40	0	0	14.1613	#NAME?	#NAME?	0.000170662	0.160383	down	yes
MSTRG.149413	2	8	3	4.25573	1	97	57	48.994	0.0868624	-3.52512	0.000173749	0.160383	down	yes
MSTRG.168413	0	0	0	0	0	8	31	12.8221	#NAME?	#NAME?	0.00024779	0.22315	down	yes
MSTRG.70806	45	0	0	14.6254	0	0	0	0	Inf	Inf	0.000254723	0.223932	up	yes
MSTRG.138957	0	3	1	1.31083	9	64	15	27.7045	0.0473149	-4.40156	0.000323881	0.271147	down	yes
MSTRG.136362	5	75	700	257.466	38	34	41	37.5445	6.85762	2.77771	0.000339835	0.271147	up	yes
MSTRG.119651	22	14	1	12.0557	0	0	0	0	Inf	Inf	0.000381311	0.293315	up	yes
MSTRG.193010	0	0	40	13.219	0	0	0	0	Inf	Inf	0.000422982	0.318271	up	yes
MSTRG.209625	1	0	1	0.655482	2	21	30	17.1547	0.0382101	-4.7099	0.000436097	0.318271	down	yes
MSTRG.155449	0	0	0	0	0	11	22	10.7207	#NAME?	#NAME?	0.000497707	0.353401	down	yes
MSTRG.136784	103	105	60	87.6169	72	24	1037	380.212	0.230442	-2.11752	0.000559627	0.38987	down	yes
MSTRG.136777	26	45	17	28.7737	38	1	455	166.19	0.173137	-2.53001	0.000572235	0.391271	down	yes
MSTRG.136769	62	35	29	41.1718	43	13	583	214.497	0.191945	-2.38123	0.000613855	0.407221	down	yes
MSTRG.113649	20	10	9	12.7423	17	20	234	90.5039	0.140793	-2.82835	0.000648867	0.413071	down	yes
MSTRG.144813	39	87	96	72.8313	16	4	8	9.56296	7.61598	2.92903	0.00068811	0.430628	up	yes
MSTRG.108260	34	34	42	36.0409	2	3	5	3.29688	10.9318	3.45046	0.000785865	0.469408	up	yes
MSTRG.60677	0	0	0	0	0	21	9	9.41128	#NAME?	#NAME?	0.000813642	0.469408	down	yes
MSTRG.46677	1	0	0	0.325008	3	10	26	12.8183	0.025355	-5.30159	0.000870092	0.489699	down	yes
MSTRG.203776	4	7	13	7.88371	33	27	117	59.1036	0.133388	-2.9063	0.000883361	0.489699	down	yes
MSTRG.136747	7	1	5	4.25421	9	9	106	41.4392	0.102662	-3.28403	0.000888602	0.489699	down	yes
MSTRG.60987	67	2	47	37.9614	4	1	5	3.39579	11.179	3.48271	0.000911471	0.494916	up	yes
MSTRG.136761	1	0	1	0.655482	6	1	42	16.4995	0.0397275	-4.65372	0.000956107	0.504319	down	yes
MSTRG.150791	0	0	0	0	15	12	0	8.96542	#NAME?	#NAME?	0.00107501	0.55315	down	yes
MSTRG.113660	0	9	7	5.2544	1	20	190	70.0987	0.0749572	-3.73779	0.00112153	0.55315	down	yes
MSTRG.73988	0	1	1	0.657261	1	38	10	15.2781	0.0430197	-4.53886	0.00112359	0.55315	down	yes
MSTRG.136363	2	1	99	33.6938	4	3	1	2.66488	12.6436	3.66034	0.00129395	0.628638	up	yes
MSTRG.162948	5	10	13	9.18907	0	0	0	0	Inf	Inf	0.00134178	0.633003	up	yes
MSTRG.194900	0	2	4	1.97547	3	46	24	23.1131	0.0854699	-3.54844	0.00135437	0.633003	down	yes
MSTRG.136763	14	2	11	8.8389	20	7	163	63.8203	0.138497	-2.85208	0.00145619	0.672086	down	yes
MSTRG.202279	423	31	95	179.004	34	18	38	30.2501	5.91746	2.56498	0.0015368	0.683653	up	yes
MSTRG.144795	335	843	635	594.21	194	137	230	187.463	3.16974	1.66437	0.00185593	0.81579	up	yes
MSTRG.193014	0	0	39	12.8885	0	0	1	0.335016	38.4713	5.26571	0.00201199	0.873985	up	yes
MSTRG.59596	1370	285	1277	960.411	321	213	104	213.361	4.50134	2.17035	0.00207036	0.878664	up	yes
MSTRG.29119	0	1	26	8.91912	0	0	0	0	Inf	Inf	0.00229921	0.925121	up	yes
MSTRG.61824	23	38	12	23.8588	57	136	142	109.175	0.218538	-2.19405	0.00230405	0.925121	down	yes
MSTRG.192882	0	0	27	8.9228	0	0	0	0	Inf	Inf	0.00230599	0.925121	up	yes
MSTRG.192907	0	0	27	8.9228	0	0	0	0	Inf	Inf	0.00230599	0.925121	up	yes
MSTRG.25852	9	7	21	12.1525	16	35	166	71.9374	0.168932	-2.56548	0.00235521	0.925121	down	yes
MSTRG.105651	9	75	5	29.0865	5	2	1	2.71433	10.7159	3.42168	0.00258874	1	up	yes
MSTRG.192876	0	0	26	8.59233	0	0	0	0	Inf	Inf	0.00266422	1	up	yes
MSTRG.209822	872	93	175	371.631	38	118	109	85.9102	4.32581	2.11297	0.00272898	1	up	yes
MSTRG.9960	0	26	0	8.49646	0	0	0	0	Inf	Inf	0.00275582	1	up	yes
MSTRG.196850	0	0	0	0	1	0	22	7.72439	#NAME?	#NAME?	0.00275976	1	down	yes
MSTRG.140569	0	0	36	11.8971	0	1	0	0.304578	39.0609	5.28765	0.00286041	1	up	yes
MSTRG.59593	3336	932	3073	2404.34	797	727	212	574.615	4.18426	2.06497	0.0029276	1	up	yes
MSTRG.70007	0	0	0	0	0	22	2	7.37074	#NAME?	#NAME?	0.00295278	1	down	yes
MSTRG.148160	9	12	19	13.1255	37	73	94	66.8249	0.196417	-2.34801	0.00309568	1	down	yes
MSTRG.63440	23	2	0	8.12876	0	0	0	0	Inf	Inf	0.00317366	1	up	yes
MSTRG.121989	81	31	110	72.8082	18	6	15	13.2253	5.50522	2.4608	0.00320269	1	up	yes
MSTRG.168174	0	0	0	0	3	10	8	6.788	#NAME?	#NAME?	0.00321272	1	down	yes
MSTRG.205424	0	0	0	0	0	0	22	7.37036	#NAME?	#NAME?	0.00330605	1	down	yes
MSTRG.14377	7	5	7	6.22231	54	5	59	40.4066	0.153992	-2.69907	0.0034765	1	down	yes
MSTRG.113652	1	1	2	1.31274	10	0	40	16.941	0.0774893	-3.68986	0.00353369	1	down	yes
MSTRG.192995	0	0	24	7.93138	0	0	0	0	Inf	Inf	0.00358276	1	up	yes
MSTRG.183946	3	2	9	4.60287	7	2	100	36.589	0.125799	-2.99081	0.00364948	1	down	yes
MSTRG.210695	129	326	4	149.78	8	38	12	18.4264	8.12858	3.023	0.00366205	1	up	yes
MSTRG.75077	6	5	13	7.88015	2	12	135	49.5902	0.158905	-2.65376	0.00377376	1	down	yes
MSTRG.178121	0	0	0	0	0	4	17	6.91359	#NAME?	#NAME?	0.0038714	1	down	yes
MSTRG.205418	0	0	0	0	0	0	21	7.03534	#NAME?	#NAME?	0.00393165	1	down	yes
MSTRG.48954	3	1	0	1.30181	0	25	22	14.9848	0.0868754	-3.52491	0.00405521	1	down	yes
MSTRG.178706	0	1	1	0.657261	0	10	26	11.7562	0.0559076	-4.16081	0.00424659	1	down	yes
MSTRG.103524	3	14	4	6.87194	0	0	0	0	Inf	Inf	0.00424667	1	up	yes
MSTRG.18302	1	3	6	3.28821	3	11	67	26.8585	0.122427	-3.03	0.00435206	1	down	yes
MSTRG.168414	0	0	0	0	0	5	15	6.54813	#NAME?	#NAME?	0.00443032	1	down	yes
MSTRG.165187	8	2	29	12.8374	0	1	1	0.639594	20.0712	4.32705	0.00447523	1	up	yes
MSTRG.136785	6	3	4	4.25231	1	0	94	31.8456	0.133529	-2.90477	0.0044864	1	down	yes
MSTRG.77896	0	0	0	0	2	0	18	6.73836	#NAME?	#NAME?	0.00456455	1	down	yes
MSTRG.202286	2514	169	542	1051.41	204	94	344	216.098	4.86544	2.28257	0.00463366	1	up	yes
MSTRG.82376	778	239	2224	1065.93	404	236	446	364.327	2.92576	1.54881	0.00498551	1	up	yes
MSTRG.72492	12	5	11	9.16925	29	47	69	47.6982	0.192235	-2.37906	0.00510385	1	down	yes
MSTRG.194980	7	16	17	13.1217	9	107	79	62.2424	0.210816	-2.24594	0.00519331	1	down	yes
MSTRG.151623	5	1	14	6.57847	0	0	0	0	Inf	Inf	0.00542092	1	up	yes
MSTRG.28230	0	18	3	6.87359	0	0	0	0	Inf	Inf	0.00560139	1	up	yes
MSTRG.126741	36	10	8	17.612	0	2	3	1.6142	10.9106	3.44766	0.00561111	1	up	yes
MSTRG.177908	0	0	0	0	0	0	19	6.36531	#NAME?	#NAME?	0.00561728	1	down	yes
MSTRG.148086	6	14	8	9.16886	8	91	50	47.2996	0.193846	-2.36702	0.00563356	1	down	yes
MSTRG.36043	0	0	0	0	8	10	0	5.87804	#NAME?	#NAME?	0.00566975	1	down	yes
MSTRG.177918	2	7	9	5.91179	0	0	113	37.8568	0.156162	-2.67889	0.00569587	1	down	yes
MSTRG.105126	2	3	15	6.58749	0	0	0	0	Inf	Inf	0.00578865	1	up	yes
MSTRG.221142	21	0	0	6.82517	0	0	0	0	Inf	Inf	0.00594886	1	up	yes
MSTRG.136780	47	26	26	32.3642	24	6	371	134.615	0.24042	-2.05637	0.00603482	1	down	yes
MSTRG.178125	8	0	11	6.23528	0	0	0	0	Inf	Inf	0.00606385	1	up	yes
MSTRG.214927	7	8	4	6.21125	0	0	0	0	Inf	Inf	0.00607208	1	up	yes
MSTRG.25615	1957	543	1166	1198.82	513	348	487	450.765	2.65952	1.41117	0.00612254	1	up	yes
MSTRG.80965	9	8	10	8.84411	0	0	1	0.335016	26.3991	4.72241	0.00618295	1	up	yes
MSTRG.136288	7	2	5	4.581	4	2	87	31.1717	0.14696	-2.7665	0.00647489	1	down	yes
MSTRG.764	0	1	0	0.326787	1	16	8	7.9074	0.0413267	-4.59678	0.0064958	1	down	yes
MSTRG.136778	23	15	35	23.9436	16	6	290	104.647	0.228804	-2.12782	0.00655663	1	down	yes
MSTRG.72489	28	11	43	26.9053	34	34	290	119.547	0.225059	-2.15162	0.00657814	1	down	yes
MSTRG.35352	451	49	383	289.163	75	90	71	77.7506	3.71911	1.89496	0.00662987	1	up	yes
MSTRG.59595	1386	392	1443	1055.44	394	268	95	252.942	4.17264	2.06096	0.00667071	1	up	yes
MSTRG.198176	28	0	1	9.4307	0	1	0	0.304578	30.9632	4.95248	0.00699967	1	up	yes
MSTRG.148628	0	0	78	25.777	5	4	0	2.98847	8.62547	3.1086	0.00702119	1	up	yes
MSTRG.113038	0	0	0	0	0	12	5	5.33001	#NAME?	#NAME?	0.00717332	1	down	yes
MSTRG.85144	0	0	0	0	16	0	1	5.99954	#NAME?	#NAME?	0.00725978	1	down	yes
MSTRG.130594	5	28	138	56.3805	11	11	6	9.25481	6.09202	2.60692	0.00750583	1	up	yes
MSTRG.164653	620	104	1178	624.789	184	234	201	203.751	3.06643	1.61656	0.00795099	1	up	yes
MSTRG.99285	11	14	6	10.1329	21	30	100	50.0736	0.202361	-2.305	0.0081004	1	down	yes
MSTRG.146400	0	0	0	0	0	2	15	5.6344	#NAME?	#NAME?	0.00822527	1	down	yes
MSTRG.136776	52	10	24	28.0997	40	12	468	174.604	0.160934	-2.63546	0.00822657	1	down	yes
MSTRG.32229	7	7	11	8.19778	0	1	0	0.304578	26.9152	4.75035	0.00832172	1	up	yes
MSTRG.163610	248	53	106	132.952	23	26	44	30.8025	4.31628	2.10979	0.00852334	1	up	yes
MSTRG.209462	9	6	11	8.52101	54	14	56	42.1427	0.202194	-2.30619	0.00883964	1	down	yes
MSTRG.11966	34	9	36	25.8884	4	2	6	4.03538	6.41536	2.68153	0.00886685	1	up	yes
MSTRG.28701	1	0	0	0.325008	0	12	11	7.34011	0.0442784	-4.49725	0.00890787	1	down	yes
MSTRG.158692	0	12	65	25.4023	1	0	4	1.6941	14.9946	3.90637	0.00912401	1	up	yes
MSTRG.23156	12	10	15	12.1251	6	57	109	56.0019	0.216512	-2.20748	0.00920183	1	down	yes
MSTRG.123462	2	1	65	22.4576	0	5	2	2.19292	10.241	3.35628	0.00926124	1	up	yes
MSTRG.16168	0	0	0	0	0	16	1	5.20826	#NAME?	#NAME?	0.00979435	1	down	yes
MSTRG.136779	13	12	17	13.7646	7	2	181	63.7253	0.215999	-2.2109	0.00981763	1	down	yes
MSTRG.126719	19	3	19	13.4345	1	0	3	1.35908	9.88501	3.30524	0.009839	1	up	yes
MSTRG.23040	24	1	1	8.45745	1	0	0	0.354032	23.8889	4.57827	0.0100609	1	up	yes
MSTRG.25050	1	3	0	1.30537	25	3	10	13.1147	0.0995347	-3.32866	0.0101941	1	down	yes
MSTRG.66325	0	0	0	0	0	13	3	4.96456	#NAME?	#NAME?	0.0102876	1	down	yes
MSTRG.35351	386	49	458	292.823	68	65	127	86.4188	3.38842	1.76061	0.0104763	1	up	yes
MSTRG.79675	0	0	0	0	11	3	1	5.14311	#NAME?	#NAME?	0.0106659	1	down	yes
MSTRG.54920	8	8	0	5.21436	0	0	0	0	Inf	Inf	0.0106967	1	up	yes
MSTRG.125166	66	186	82	109.332	39	6	27	24.6802	4.42994	2.14729	0.0107536	1	up	yes
MSTRG.155454	2	8	8	5.9081	3	25	71	32.4627	0.181997	-2.45802	0.0110403	1	down	yes
MSTRG.197954	1	0	16	5.6126	0	0	0	0	Inf	Inf	0.0110765	1	up	yes
MSTRG.89896	0	0	0	0	0	11	4	4.69042	#NAME?	#NAME?	0.0110844	1	down	yes
MSTRG.82356	0	0	17	5.61806	0	0	0	0	Inf	Inf	0.0110887	1	up	yes
MSTRG.198154	165	32	20	70.693	15	10	17	14.0515	5.03098	2.33084	0.0111043	1	up	yes
MSTRG.212657	450	1361	28	600.264	109	305	192	195.809	3.06556	1.61615	0.011131	1	up	yes
MSTRG.202255	2176	152	558	941.294	206	80	343	212.207	4.43572	2.14917	0.0112182	1	up	yes
MSTRG.141878	14	0	28	13.8034	0	3	1	1.24875	11.0538	3.46647	0.0113135	1	up	yes
MSTRG.63436	31	1	0	10.402	1	0	1	0.689049	15.0962	3.91612	0.0114258	1	up	yes
MSTRG.213882	29	44	28	33.0571	95	252	24	118.427	0.279135	-1.84097	0.0114272	1	down	yes
MSTRG.90673	53	28	40	39.5944	6	8	10	7.91098	5.005	2.32337	0.0118921	1	up	yes
MSTRG.14854	302	120	426	278.149	76	117	76	88.0033	3.16066	1.66023	0.0121173	1	up	yes
MSTRG.77687	107	120	204	141.407	370	414	309	360.607	0.392136	-1.35057	0.0121265	1	down	yes
MSTRG.25067	36	27	3	21.515	3	5	2	3.25502	6.60978	2.7246	0.0129481	1	up	yes
MSTRG.59594	302	86	306	227.381	85	52	12	49.951	4.55209	2.18653	0.0129544	1	up	yes
MSTRG.19229	0	0	0	0	1	3	10	4.61793	#NAME?	#NAME?	0.0129689	1	down	yes
MSTRG.169495	21	1	2	7.8129	0	0	1	0.335016	23.321	4.54356	0.0129774	1	up	yes
MSTRG.27098	2	10	3	4.90931	0	0	0	0	Inf	Inf	0.0130236	1	up	yes
MSTRG.135103	300	106	929	439.152	146	84	203	145.282	3.02277	1.59587	0.013025	1	up	yes
MSTRG.127703	0	0	0	0	4	8	2	4.52278	#NAME?	#NAME?	0.0130993	1	down	yes
MSTRG.213327	482	1519	41	666.593	133	358	214	227.819	2.92598	1.54892	0.0131085	1	up	yes
MSTRG.19207	56	89	37	59.512	13	20	9	13.7091	4.34105	2.11805	0.0133583	1	up	yes
MSTRG.13137	1	0	1	0.655482	2	23	3	8.7184	0.0751838	-3.73343	0.0134994	1	down	yes
MSTRG.165114	1	0	0	0.325008	0	23	0	7.00529	0.0463947	-4.4299	0.0137144	1	down	yes
MSTRG.147009	7	24	63	30.9378	4	3	9	5.34501	5.78817	2.53311	0.0139941	1	up	yes
MSTRG.32040	24	98	43	54.0357	23	3	772	267.689	0.20186	-2.30857	0.0141852	1	down	yes
MSTRG.157146	0	0	1	0.330474	0	0	21	7.03534	0.0469735	-4.41201	0.014415	1	down	yes
MSTRG.88239	62	71	142	90.2797	331	220	208	253.875	0.355607	-1.49165	0.0144433	1	down	yes
MSTRG.136752	28	19	12	19.2749	19	19	193	77.1717	0.249766	-2.00135	0.0145156	1	down	yes
MSTRG.136764	30	24	30	27.5074	10	12	285	102.675	0.267907	-1.90019	0.0145783	1	down	yes
MSTRG.44300	0	0	1	0.330474	0	1	20	7.0049	0.0471776	-4.40575	0.0145905	1	down	yes
MSTRG.14379	0	0	1	0.330474	6	0	14	6.81442	0.0484963	-4.36598	0.0146068	1	down	yes
MSTRG.123815	0	0	0	0	0	0	14	4.69023	#NAME?	#NAME?	0.0147238	1	down	yes
MSTRG.13601	2	1	12	4.94249	0	0	0	0	Inf	Inf	0.0148907	1	up	yes
MSTRG.56288	43	40	5	28.6992	0	8	3	3.44167	8.33874	3.05983	0.0152524	1	up	yes
MSTRG.213766	3	1	1	1.63229	3	0	38	13.7927	0.118344	-3.07894	0.015396	1	down	yes
MSTRG.118374	0	1	0	0.326787	0	14	6	6.27418	0.0520844	-4.26301	0.0154111	1	down	yes
MSTRG.177439	7	5	9	6.88326	0	0	1	0.335016	20.546	4.36079	0.0154722	1	up	yes
MSTRG.202201	98	44	163	100.097	17	28	36	26.6073	3.762	1.9115	0.0157669	1	up	yes
MSTRG.202296	5744	418	1135	2378.53	506	248	953	573.946	4.14417	2.05108	0.0158157	1	up	yes
MSTRG.159280	8	0	6	4.58291	0	0	0	0	Inf	Inf	0.0159533	1	up	yes
MSTRG.26797	6	3	5	4.58278	0	0	0	0	Inf	Inf	0.0159534	1	up	yes
MSTRG.113644	1	5	1	2.28942	0	0	50	16.7508	0.136675	-2.87118	0.0160129	1	down	yes
MSTRG.23912	0	0	0	0	8	4	1	4.38559	#NAME?	#NAME?	0.0160475	1	down	yes
MSTRG.35347	60	4	52	37.9923	5	8	10	7.55695	5.02747	2.32983	0.0160853	1	up	yes
MSTRG.164289	16005	4885	10632	10311.7	3716	2995	6204	4306.24	2.3946	1.25978	0.0160873	1	up	yes
MSTRG.34739	0	0	0	0	6	6	1	4.28668	#NAME?	#NAME?	0.0162019	1	down	yes
MSTRG.69410	0	0	0	0	1	3	9	4.28291	#NAME?	#NAME?	0.0162078	1	down	yes
MSTRG.14857	45	14	109	55.2221	0	4	0	1.21831	45.3268	5.50229	0.0162238	1	up	yes
MSTRG.89715	0	0	0	0	5	7	1	4.23722	#NAME?	#NAME?	0.0162792	1	down	yes
MSTRG.164661	372	66	773	397.928	91	120	190	132.419	3.00506	1.58739	0.0163783	1	up	yes
MSTRG.169306	19	0	13	10.4713	0	1	2	0.97461	10.7441	3.42547	0.0164127	1	up	yes
MSTRG.217686	0	0	0	0	0	7	6	4.14214	#NAME?	#NAME?	0.0164276	1	down	yes
MSTRG.77170	0	0	0	0	0	4	9	4.23346	#NAME?	#NAME?	0.0164334	1	down	yes
MSTRG.212061	394	893	34	431.11	71	211	155	141.33	3.05038	1.60899	0.0165177	1	up	yes
MSTRG.32047	67	28	40	44.1445	9	25	408	147.487	0.299311	-1.74028	0.016632	1	down	yes
MSTRG.126763	37	10	37	27.5207	2	4	10	5.27654	5.21568	2.38285	0.0166413	1	up	yes
MSTRG.136787	1	5	0	1.95894	0	0	101	33.8366	0.0578941	-4.11044	0.0167552	1	down	yes
MSTRG.210540	83	14	246	112.847	43	14	26	28.1979	4.00198	2.00071	0.0168139	1	up	yes
MSTRG.136756	1	4	6	3.615	2	2	61	21.7532	0.166182	-2.58916	0.0169242	1	down	yes
MSTRG.108430	1	0	0	0.325008	9	10	0	6.23207	0.0521509	-4.26116	0.0172877	1	down	yes
MSTRG.204464	10	3	29	13.8142	2	2	1	1.65224	8.36091	3.06366	0.017508	1	up	yes
MSTRG.93967	37	43	21	33.0171	10	6	5	7.04287	4.68802	2.22898	0.0175591	1	up	yes
MSTRG.75093	5	6	3	4.57718	2	10	64	25.1949	0.181671	-2.4606	0.0176855	1	down	yes
MSTRG.149171	1	2	11	4.6138	0	0	0	0	Inf	Inf	0.0177452	1	up	yes
MSTRG.141636	0	0	0	0	1	1	11	4.34379	#NAME?	#NAME?	0.0178239	1	down	yes
MSTRG.35353	66	12	97	57.428	5	12	23	13.1305	4.37364	2.12884	0.0180593	1	up	yes
MSTRG.164928	43	12	59	37.3948	11	8	6	8.34108	4.48321	2.16453	0.0183593	1	up	yes
MSTRG.90316	1	1	4	1.97369	1	15	26	13.6331	0.144772	-2.78815	0.0184422	1	down	yes
MSTRG.60081	29	15	6	16.3099	4	220	11	72.1084	0.226186	-2.14442	0.0185111	1	down	yes
MSTRG.113675	12	3	26	13.4728	15	12	228	85.3491	0.157855	-2.66333	0.0186172	1	down	yes
MSTRG.20691	1	1	12	4.61749	0	0	0	0	Inf	Inf	0.0186588	1	up	yes
MSTRG.198706	2	0	12	4.61571	0	0	0	0	Inf	Inf	0.0187247	1	up	yes
MSTRG.87848	13	0	7	6.53842	0	1	0	0.304578	21.4672	4.42406	0.0188881	1	up	yes
MSTRG.146083	7	13	0	6.52329	0	1	0	0.304578	21.4175	4.42072	0.0190194	1	up	yes
MSTRG.198562	0	1	13	4.62295	0	0	0	0	Inf	Inf	0.0190365	1	up	yes
MSTRG.123464	1	1	19	6.93081	0	0	1	0.335016	20.688	4.37072	0.0195473	1	up	yes
MSTRG.118220	14	36	59	35.8124	3	7	14	7.88437	4.54221	2.18339	0.0195883	1	up	yes
MSTRG.140551	5	1	7	4.26515	0	0	0	0	Inf	Inf	0.0196512	1	up	yes
MSTRG.7999	113	229	636	321.742	120	92	110	107.357	2.99694	1.58349	0.0198058	1	up	yes
MSTRG.133977	18	48	207	89.9441	22	14	29	21.7683	4.13189	2.0468	0.0198911	1	up	yes
MSTRG.203129	0	0	0	0	7	0	5	4.15331	#NAME?	#NAME?	0.0200267	1	down	yes
MSTRG.14387	3	1	5	2.95418	26	8	17	17.3367	0.1704	-2.553	0.0202301	1	down	yes
MSTRG.78860	0	0	0	0	2	5	5	3.90603	#NAME?	#NAME?	0.02046	1	down	yes
MSTRG.35302	0	0	0	0	2	6	4	3.8756	#NAME?	#NAME?	0.0205127	1	down	yes
MSTRG.683	0	0	0	0	2	9	1	3.78428	#NAME?	#NAME?	0.0206693	1	down	yes
MSTRG.75058	0	1	1	0.657261	4	4	15	7.65968	0.0858079	-3.54275	0.0206711	1	down	yes
MSTRG.209118	1	1	0	0.651795	8	14	1	7.43136	0.0877087	-3.51114	0.0211575	1	down	yes
MSTRG.72480	673	128	489	422.161	401	528	4129	1686.07	0.250382	-1.9978	0.0212769	1	down	yes
MSTRG.164927	28	1	35	20.9936	3	2	6	3.68135	5.70269	2.51164	0.0212779	1	up	yes
MSTRG.126742	87	9	23	38.8177	3	11	10	7.76261	5.0006	2.3221	0.0215313	1	up	yes
MSTRG.188714	3	8	5	5.24169	21	15	38	24.734	0.211923	-2.23839	0.0215376	1	down	yes
MSTRG.182062	20	9	1	9.77172	0	2	1	0.944172	10.3495	3.37149	0.0216122	1	up	yes
MSTRG.40922	27	8	1	11.72	2	2	0	1.31722	8.89751	3.1534	0.0217353	1	up	yes
MSTRG.164895	288	43	391	236.87	65	18	99	61.6611	3.84147	1.94166	0.0217512	1	up	yes
MSTRG.196653	6	2	3	3.59504	3	0	58	20.493	0.175428	-2.51105	0.021978	1	down	yes
MSTRG.201300	16	85	50	49.5007	107	262	169	174.299	0.284	-1.81604	0.0219944	1	down	yes
MSTRG.28349	0	0	0	0	1	1	10	4.00877	#NAME?	#NAME?	0.0220231	1	down	yes
MSTRG.23119	4	16	0	6.52862	0	1	0	0.304578	21.435	4.4219	0.0221821	1	up	yes
MSTRG.145099	301	154	115	186.157	60	58	75	64.0337	2.90718	1.53962	0.0222053	1	up	yes
MSTRG.44606	0	0	0	0	0	0	12	4.02019	#NAME?	#NAME?	0.0224549	1	down	yes
MSTRG.98241	0	0	0	0	0	0	12	4.02019	#NAME?	#NAME?	0.0224549	1	down	yes
MSTRG.157653	9	4	11	7.86744	1	1	0	0.65861	11.9455	3.5784	0.0225801	1	up	yes
MSTRG.209079	12	7	5	7.83998	1	1	0	0.65861	11.9038	3.57335	0.0226051	1	up	yes
MSTRG.134233	2	0	11	4.28523	0	0	0	0	Inf	Inf	0.0226117	1	up	yes
MSTRG.153424	4	0	2	1.96098	10	9	20	12.9818	0.151056	-2.72685	0.0226393	1	down	yes
MSTRG.36181	10	29	15	17.684	62	85	38	60.5697	0.291961	-1.77615	0.0227223	1	down	yes
MSTRG.40494	11	1	1	4.23235	0	0	0	0	Inf	Inf	0.0227419	1	up	yes
MSTRG.135098	4114	1854	11514	5748.03	2633	2216	3202	2679.83	2.14492	1.10092	0.0228508	1	up	yes
MSTRG.140567	0	0	13	4.29617	0	0	0	0	Inf	Inf	0.0230405	1	up	yes
MSTRG.141668	6052	2259	6025	4696.27	2291	1877	2822	2328.2	2.01713	1.0123	0.0232342	1	up	yes
MSTRG.94630	0	1	0	0.326787	4	14	0	5.68022	0.0575307	-4.11952	0.0234622	1	down	yes
MSTRG.211653	37	110	93	78.706	477	116	54	222.295	0.35406	-1.49793	0.0236954	1	down	yes
MSTRG.75066	9	16	36	20.0507	12	14	229	85.2312	0.235251	-2.08773	0.0237998	1	down	yes
MSTRG.172217	0	1	0	0.326787	0	1	17	5.99985	0.0544658	-4.19851	0.0238754	1	down	yes
MSTRG.109684	0	1	0	0.326787	0	2	16	5.96941	0.0547435	-4.19117	0.023987	1	down	yes
MSTRG.63868	1	0	0	0.325008	11	0	6	5.90445	0.0550446	-4.18326	0.0240406	1	down	yes
MSTRG.136753	21	11	12	14.3855	21	1	143	55.6466	0.258516	-1.95168	0.0240578	1	down	yes
MSTRG.147505	15	21	31	21.9823	3	6	4	4.22963	5.19723	2.37774	0.0240582	1	up	yes
MSTRG.157578	10	8	23	13.4653	0	0	2	0.670032	20.0965	4.32887	0.0241636	1	up	yes
MSTRG.137756	2	7	3	3.92895	0	0	0	0	Inf	Inf	0.0243671	1	up	yes
MSTRG.58985	2	8	2	3.92526	0	0	0	0	Inf	Inf	0.0243673	1	up	yes
MSTRG.92993	7	2	3	3.92005	0	0	0	0	Inf	Inf	0.0243676	1	up	yes
MSTRG.123453	6	6	62	24.4002	1	5	7	4.22203	5.77925	2.53088	0.0243932	1	up	yes
MSTRG.75051	6	7	3	5.22898	4	1	72	25.8419	0.202345	-2.30511	0.0244517	1	down	yes
MSTRG.72494	1	0	3	1.31643	3	1	28	10.7471	0.122491	-3.02925	0.0246379	1	down	yes
MSTRG.144827	19	45	46	36.0824	8	4	14	8.7408	4.12804	2.04546	0.0248249	1	up	yes
MSTRG.198159	208	55	23	93.1759	21	11	41	24.5207	3.79989	1.92596	0.0250691	1	up	yes
MSTRG.177917	4	2	11	5.58882	0	7	82	29.6034	0.18879	-2.40515	0.025173	1	down	yes
MSTRG.849	1	0	0	0.325008	1	9	7	5.44034	0.0597403	-4.06515	0.0252008	1	down	yes
MSTRG.132603	11	1	21	10.8418	1	1	2	1.32864	8.16008	3.02858	0.0252639	1	up	yes
MSTRG.3438	2673	917	2658	2046.81	981	681	1302	990.914	2.06558	1.04655	0.0253773	1	up	yes
MSTRG.126283	5	8	5	5.89171	0	0	1	0.335016	17.5863	4.13638	0.025432	1	up	yes
MSTRG.157579	26	17	30	23.9198	1	8	6	4.80075	4.98251	2.31687	0.0254484	1	up	yes
MSTRG.27598	0	0	0	0	5	1	5	3.74982	#NAME?	#NAME?	0.0255719	1	down	yes
MSTRG.189507	1	0	0	0.325008	0	12	5	5.33001	0.060977	-4.03559	0.0257435	1	down	yes
MSTRG.12658	13	27	17	18.6664	17	29	155	66.7788	0.279526	-1.83895	0.025945	1	down	yes
MSTRG.108529	0	0	0	0	0	5	6	3.53299	#NAME?	#NAME?	0.025977	1	down	yes
MSTRG.63439	24	1	0	8.12698	1	0	1	0.689049	11.7945	3.56004	0.02601	1	up	yes
MSTRG.157572	139	39	88	87.0025	18	30	31	25.8954	3.35977	1.74836	0.0260695	1	up	yes
MSTRG.118535	0	0	0	0	2	8	1	3.4797	#NAME?	#NAME?	0.0260724	1	down	yes
MSTRG.8200	16	8	8	10.4582	0	2	2	1.27919	8.17567	3.03134	0.026149	1	up	yes
MSTRG.163999	328	125	227	222.469	101	95	57	83.7881	2.65513	1.40879	0.0267245	1	up	yes
MSTRG.113671	1	0	2	0.985957	1	4	22	8.9427	0.110253	-3.18111	0.0267657	1	down	yes
MSTRG.77681	4	1	3	2.61824	6	29	10	14.3071	0.183003	-2.45006	0.0267932	1	down	yes
MSTRG.75060	3	17	28	15.7837	30	24	175	76.5587	0.206164	-2.27813	0.0268073	1	down	yes
MSTRG.113676	22	5	43	22.9945	10	22	333	121.801	0.188787	-2.40517	0.0276807	1	down	yes
MSTRG.109632	0	0	0	0	0	0	11	3.68518	#NAME?	#NAME?	0.0280122	1	down	yes
MSTRG.49454	0	0	0	0	0	0	11	3.68518	#NAME?	#NAME?	0.0280122	1	down	yes
MSTRG.63317	0	0	0	0	0	0	11	3.68518	#NAME?	#NAME?	0.0280122	1	down	yes
MSTRG.75963	0	0	12	3.96569	0	0	0	0	Inf	Inf	0.028033	1	up	yes
MSTRG.90268	0	0	12	3.96569	0	0	0	0	Inf	Inf	0.028033	1	up	yes
MSTRG.95879	0	1	1	0.657261	11	7	3	7.03145	0.0934745	-3.41928	0.0281815	1	down	yes
MSTRG.47620	0	11	1	3.92513	0	0	0	0	Inf	Inf	0.0283561	1	up	yes
MSTRG.146867	0	0	0	0	0	1	10	3.65474	#NAME?	#NAME?	0.0284119	1	down	yes
MSTRG.178126	3	11	31	14.8144	2	2	3	2.32227	6.37927	2.67339	0.0288449	1	up	yes
MSTRG.144808	79	61	104	79.979	36	18	19	24.5929	3.25212	1.70138	0.0291617	1	up	yes
MSTRG.854	1	1	0	0.651795	0	14	7	6.6092	0.0986193	-3.34199	0.0293669	1	down	yes
MSTRG.209109	1	0	2	0.985957	13	11	1	8.28779	0.118965	-3.07139	0.0295844	1	down	yes
MSTRG.85616	0	2	2	1.31452	3	8	18	9.52901	0.13795	-2.85779	0.0297657	1	down	yes
MSTRG.134747	405	192	1075	549.631	200	140	324	221.993	2.4759	1.30795	0.0298534	1	up	yes
MSTRG.102901	1	1	1	0.982269	0	11	14	8.04058	0.122164	-3.03311	0.0302481	1	down	yes
MSTRG.44582	1	1	16	5.93938	1	0	0	0.354032	16.7764	4.06836	0.030419	1	up	yes
MSTRG.35408	4	6	1	3.59123	0	0	0	0	Inf	Inf	0.0304287	1	up	yes
MSTRG.153478	0	1	17	5.94485	1	0	0	0.354032	16.7918	4.06969	0.0305669	1	up	yes
MSTRG.52557	0	0	0	0	1	10	0	3.39981	#NAME?	#NAME?	0.0307162	1	down	yes
MSTRG.134057	24	61	382	153.975	58	50	30	45.8133	3.36093	1.74886	0.0309386	1	up	yes
MSTRG.200820	0	3	8	3.62415	0	0	0	0	Inf	Inf	0.031553	1	up	yes
MSTRG.164917	127	35	156	104.268	34	2	42	26.7169	3.90268	1.96446	0.0318068	1	up	yes
MSTRG.162197	41	3	2	14.9666	1	1	5	2.33369	6.41329	2.68106	0.0318414	1	up	yes
MSTRG.3058	0	12	5	5.57381	1	0	0	0.354032	15.7438	3.97671	0.0322571	1	up	yes
MSTRG.104755	1	7	5	4.26489	14	47	2	19.9416	0.213868	-2.2252	0.0322901	1	down	yes
MSTRG.10349	0	0	0	0	0	11	0	3.35035	#NAME?	#NAME?	0.0324156	1	down	yes
MSTRG.201766	0	0	1	0.330474	0	4	12	5.2385	0.0630856	-3.98655	0.0324755	1	down	yes
MSTRG.135033	102	143	621	285.106	105	118	78	99.2448	2.87275	1.52243	0.032488	1	up	yes
MSTRG.165205	65	7	75	48.1986	6	1	17	8.12405	5.93283	2.56872	0.0324947	1	up	yes
MSTRG.49874	418	177	607	394.293	139	110	239	162.783	2.4222	1.27632	0.0327236	1	up	yes
MSTRG.168056	0	0	0	0	4	4	2	3.30447	#NAME?	#NAME?	0.0329466	1	down	yes
MSTRG.134739	0	0	0	0	4	6	0	3.2436	#NAME?	#NAME?	0.0330562	1	down	yes
MSTRG.202248	26	15	11	16.9872	0	6	4	3.16753	5.36292	2.42302	0.0330834	1	up	yes
MSTRG.199961	0	0	0	0	3	7	0	3.19414	#NAME?	#NAME?	0.0331415	1	down	yes
MSTRG.81957	0	0	0	0	0	7	3	3.13709	#NAME?	#NAME?	0.0332353	1	down	yes
MSTRG.208237	0	1	0	0.326787	0	3	13	5.26894	0.0620213	-4.01109	0.0334572	1	down	yes
MSTRG.93214	0	0	0	0	8	1	1	3.47185	#NAME?	#NAME?	0.0337469	1	down	yes
MSTRG.157574	43	11	30	27.4842	11	7	2	6.69643	4.10431	2.03714	0.0338005	1	up	yes
MSTRG.214979	0	1	2	0.987735	6	4	14	8.03273	0.122964	-3.02369	0.0338275	1	down	yes
MSTRG.208231	25	8	7	13.0528	54	18	79	51.0664	0.255605	-1.96801	0.0338878	1	down	yes
MSTRG.51274	95	34	58	61.154	4	23	28	17.8019	3.43526	1.78042	0.0339867	1	up	yes
MSTRG.19172	0	0	0	0	1	1	8	3.33874	#NAME?	#NAME?	0.0342516	1	down	yes
MSTRG.202837	0	0	0	0	1	8	1	3.12567	#NAME?	#NAME?	0.0342517	1	down	yes
MSTRG.73139	0	0	0	0	1	8	1	3.12567	#NAME?	#NAME?	0.0342517	1	down	yes
MSTRG.224347	0	1	10	3.63153	0	0	0	0	Inf	Inf	0.0343954	1	up	yes
MSTRG.51271	604	114	319	338.98	93	53	182	110.041	3.0805	1.62316	0.0346473	1	up	yes
MSTRG.24899	2597	580	812	1301.93	450	172	54	229.793	5.66566	2.50224	0.0348051	1	up	yes
MSTRG.60643	129	102	47	90.7906	196	101	377	226.454	0.400923	-1.3186	0.0348714	1	down	yes
MSTRG.30621	56	102	42	65.4126	265	193	55	171.028	0.382467	-1.38659	0.0349323	1	down	yes
MSTRG.16163	2	1	2	1.63775	1	5	27	10.9224	0.149945	-2.7375	0.0351262	1	down	yes
MSTRG.11390	0	0	0	0	0	0	10	3.35016	#NAME?	#NAME?	0.0352218	1	down	yes
MSTRG.184418	0	0	0	0	0	0	10	3.35016	#NAME?	#NAME?	0.0352218	1	down	yes
MSTRG.23320	0	0	0	0	0	0	10	3.35016	#NAME?	#NAME?	0.0352218	1	down	yes
ENSOARG00000025982	0	0	0	0	0	0	10	3.35016	#NAME?	#NAME?	0.0352218	1	down	yes
MSTRG.86717	0	0	0	0	0	8	2	3.10665	#NAME?	#NAME?	0.035273	1	down	yes
MSTRG.198152	278	24	19	104.474	9	15	42	21.8256	4.78676	2.25905	0.0356728	1	up	yes
MSTRG.120023	0	0	0	0	0	1	9	3.31972	#NAME?	#NAME?	0.0357627	1	down	yes
MSTRG.133950	0	0	0	0	0	1	9	3.31972	#NAME?	#NAME?	0.0357627	1	down	yes
MSTRG.136283	3	0	8	3.61882	2	1	83	28.819	0.125571	-2.99343	0.0358851	1	down	yes
MSTRG.132148	227	44	100	121.203	59	32	24	38.6748	3.1339	1.64796	0.0358919	1	up	yes
MSTRG.189119	2	4	10	5.26191	1	0	0	0.354032	14.8628	3.89363	0.0359841	1	up	yes
MSTRG.68581	7	7	2	5.22351	1	0	0	0.354032	14.7543	3.88307	0.0360234	1	up	yes
MSTRG.126733	9	0	7	5.23839	0	0	1	0.335016	15.6362	3.96682	0.0360276	1	up	yes
MSTRG.179264	1	8	7	5.25262	0	1	0	0.304578	17.2456	4.10816	0.0360441	1	up	yes
MSTRG.198842	8	5	3	5.22542	0	1	0	0.304578	17.1563	4.10067	0.0360716	1	up	yes
MSTRG.211268	121	417	10	178.901	44	62	67	56.9073	3.14372	1.65247	0.036103	1	up	yes
MSTRG.204005	1	0	0	0.325008	6	9	0	4.86539	0.0667999	-3.90401	0.0364667	1	down	yes
MSTRG.144832	4	9	12	8.2068	1	1	1	0.993626	8.25945	3.04605	0.0366117	1	up	yes
MSTRG.165190	10	4	11	8.19244	1	1	1	0.993626	8.245	3.04352	0.0366284	1	up	yes
MSTRG.121831	330	51	344	237.602	56	47	133	78.6981	3.01916	1.59415	0.0370305	1	up	yes
MSTRG.164894	349	95	534	320.946	106	15	139	88.6634	3.61982	1.85592	0.0371445	1	up	yes
MSTRG.116399	89	197	618	297.536	52	124	152	107.1	2.77812	1.47411	0.0375605	1	up	yes
MSTRG.162320	172	90	3	86.3036	37	22	16	25.1602	3.43017	1.77828	0.0376764	1	up	yes
MSTRG.3558	0	4	1	1.63762	2	11	29	13.7739	0.118893	-3.07226	0.037816	1	down	yes
MSTRG.134058	1	6	66	24.097	2	2	9	4.33237	5.56209	2.47563	0.0380666	1	up	yes
MSTRG.28237	116	116	65	97.089	451	189	78	243.365	0.398944	-1.32574	0.0381002	1	down	yes
MSTRG.144819	42	40	67	48.8636	7	12	24	14.1735	3.44752	1.78556	0.038177	1	up	yes
MSTRG.166824	0	4	6	3.28999	0	0	0	0	Inf	Inf	0.038341	1	up	yes
MSTRG.113722	1	2	7	3.2919	0	0	0	0	Inf	Inf	0.0383431	1	up	yes
MSTRG.114717	25	142	269	143.427	45	44	0	29.3329	4.88962	2.28972	0.0384078	1	up	yes
MSTRG.171193	3321	632	925	1591.57	651	438	993	696.551	2.28493	1.19215	0.0385717	1	up	yes
MSTRG.145534	64	4	12	26.0734	3	0	8	3.74223	6.96734	2.80061	0.0385898	1	up	yes
MSTRG.242	1	1	2	1.31274	3	14	10	8.67635	0.151301	-2.7245	0.0389433	1	down	yes
MSTRG.133991	3	6	78	28.7127	4	11	4	6.10655	4.70196	2.23326	0.0389505	1	up	yes
MSTRG.80101	0	1	2	0.987735	7	8	8	7.59498	0.130051	-2.94285	0.0393656	1	down	yes
MSTRG.211828	35	184	4	72.826	13	25	22	19.5872	3.71803	1.89454	0.0394725	1	up	yes
MSTRG.79355	126	143	122	127.999	99	137	687	306.932	0.417028	-1.26178	0.0395783	1	down	yes
MSTRG.143582	1	0	0	0.325008	0	0	15	5.02524	0.0646751	-3.95065	0.0395932	1	down	yes
MSTRG.180188	1	0	0	0.325008	0	0	15	5.02524	0.0646751	-3.95065	0.0395932	1	down	yes
MSTRG.133998	12	83	451	180.067	58	45	75	59.3661	3.03317	1.60083	0.0399024	1	up	yes
MSTRG.81508	0	0	1	0.330474	0	1	14	4.9948	0.0661636	-3.91782	0.040191	1	down	yes
MSTRG.50430	1	0	0	0.325008	0	1	14	4.9948	0.0650692	-3.94188	0.0402642	1	down	yes
MSTRG.209087	8	3	2	4.24137	18	39	1	18.5861	0.228201	-2.13162	0.0403176	1	down	yes
MSTRG.141060	16	3	13	10.4767	1	3	1	1.60278	6.53655	2.70853	0.0404369	1	up	yes
MSTRG.109206	3	2	10	4.93334	4	21	44	22.553	0.218745	-2.19268	0.0405082	1	down	yes
MSTRG.197158	13	4	3	6.52367	1	0	1	0.689049	9.46765	3.24301	0.0405617	1	up	yes
MSTRG.191685	34	39	98	56.1814	11	24	16	16.5645	3.39168	1.762	0.0406758	1	up	yes
MSTRG.147028	1	25	11	12.1299	0	2	4	1.94922	6.22295	2.6376	0.0409323	1	up	yes
MSTRG.145104	1007	370	492	610.788	226	220	396	279.685	2.18384	1.12687	0.0410875	1	up	yes
MSTRG.163611	29	2	10	13.3835	4	2	1	2.3603	5.67027	2.50342	0.0412282	1	up	yes
MSTRG.113645	2	2	4	2.62549	0	1	41	14.0402	0.186997	-2.41891	0.041489	1	down	yes
MSTRG.79726	44	50	55	48.8158	70	139	174	125.411	0.389245	-1.36125	0.0415236	1	down	yes
MSTRG.21300	295	89	143	172.219	65	48	77	63.4281	2.71519	1.44105	0.0416373	1	up	yes
MSTRG.95661	4	2	10	5.25835	27	33	4	20.95	0.250995	-1.99427	0.0417099	1	down	yes
MSTRG.163414	5	0	3	2.61646	2	16	22	12.9517	0.202018	-2.30745	0.0417819	1	down	yes
MSTRG.167215	3	13	8	7.86705	0	1	2	0.97461	8.07199	3.01293	0.041797	1	up	yes
MSTRG.213493	3	1	1	1.63229	7	17	6	9.66614	0.168866	-2.56605	0.0418074	1	down	yes
MSTRG.198156	90	25	3	38.4118	11	3	15	9.83333	3.90629	1.9658	0.0418122	1	up	yes
MSTRG.158266	5	8	11	7.87455	0	2	1	0.944172	8.34017	3.06008	0.0418261	1	up	yes
MSTRG.223638	0	1	15	5.2839	1	0	0	0.354032	14.9249	3.89965	0.0418736	1	up	yes
MSTRG.8807	1	5	4	3.28084	16	16	14	15.228	0.215448	-2.21459	0.0420904	1	down	yes
MSTRG.2068	0	0	0	0	5	0	4	3.11023	#NAME?	#NAME?	0.0422725	1	down	yes
MSTRG.176633	0	0	10	3.30474	0	0	0	0	Inf	Inf	0.042391	1	up	yes
MSTRG.27101	0	0	10	3.30474	0	0	0	0	Inf	Inf	0.042391	1	up	yes
MSTRG.204385	2	14	0	5.22503	0	0	1	0.335016	15.5964	3.96314	0.0424333	1	up	yes
MSTRG.224628	0	1	9	3.30106	0	0	0	0	Inf	Inf	0.0425128	1	up	yes
MSTRG.177850	0	0	0	0	0	3	6	2.92383	#NAME?	#NAME?	0.0425669	1	down	yes
MSTRG.58244	0	0	0	0	2	5	2	2.90099	#NAME?	#NAME?	0.0425969	1	down	yes
MSTRG.198158	119	17	6	46.2142	10	8	18	12.0072	3.84886	1.94443	0.0426112	1	up	yes
MSTRG.113259	0	0	0	0	0	5	4	2.86295	#NAME?	#NAME?	0.0426435	1	down	yes
MSTRG.53307	0	0	0	0	1	6	2	2.85153	#NAME?	#NAME?	0.0426566	1	down	yes
MSTRG.111818	0	0	0	0	0	6	3	2.83251	#NAME?	#NAME?	0.0426775	1	down	yes
MSTRG.215848	16	18	21	18.0223	3	8	1	3.83373	4.70096	2.23296	0.0428126	1	up	yes
MSTRG.163607	431	50	138	202.023	34	72	106	69.4784	2.90771	1.53988	0.0429148	1	up	yes
MSTRG.11106	0	10	0	3.26787	0	0	0	0	Inf	Inf	0.0429824	1	up	yes
MSTRG.99882	9	0	1	3.25555	0	0	0	0	Inf	Inf	0.0430048	1	up	yes
MSTRG.186923	3	2	10	4.93334	1	0	0	0.354032	13.9347	3.80061	0.0430973	1	up	yes
MSTRG.164909	471	20	563	345.672	137	32	159	111.517	3.09973	1.63214	0.0432688	1	up	yes
MSTRG.120059	10	0	0	3.25008	0	0	0	0	Inf	Inf	0.0432719	1	up	yes
MSTRG.200732	0	0	1	0.330474	5	0	9	4.78531	0.0690602	-3.856	0.0433623	1	down	yes
MSTRG.164966	10	0	5	4.90245	0	0	1	0.335016	14.6335	3.8712	0.04349	1	up	yes
MSTRG.2468	2294	429	663	1104.86	370	306	694	456.694	2.41927	1.27457	0.0435313	1	up	yes
MSTRG.174982	0	0	0	0	0	7	2	2.80208	#NAME?	#NAME?	0.043708	1	down	yes
MSTRG.68679	0	2	4	1.97547	11	20	2	10.6559	0.185387	-2.43139	0.0437095	1	down	yes
MSTRG.208633	8	11	9	9.16899	33	39	24	31.602	0.29014	-1.78518	0.0437585	1	down	yes
MSTRG.111986	1	4	1	1.96263	0	11	23	11.0557	0.177522	-2.49393	0.0441497	1	down	yes
MSTRG.69399	0	5	3	2.62536	21	8	10	13.2215	0.198568	-2.3323	0.0443068	1	down	yes
MSTRG.124782	11	1	24	11.8333	1	2	3	1.96824	6.01211	2.58787	0.0444247	1	up	yes
MSTRG.171423	0	0	0	0	0	0	9	3.01515	#NAME?	#NAME?	0.0446906	1	down	yes
MSTRG.51615	0	0	0	0	0	1	8	2.98471	#NAME?	#NAME?	0.0454401	1	down	yes
MSTRG.49606	21	1	36	19.049	6	0	2	2.79423	6.81728	2.7692	0.045527	1	up	yes
MSTRG.44150	77	37	72	60.9109	30	16	13	19.8494	3.06865	1.6176	0.045604	1	up	yes
MSTRG.154774	1	4	0	1.63216	0	14	25	12.6395	0.129131	-2.95309	0.0456703	1	down	yes
MSTRG.8452	835	266	624	564.523	215	208	373	264.43	2.13487	1.09415	0.0457049	1	up	yes
MSTRG.218251	317	58	194	186.093	46	69	91	67.7878	2.74523	1.45693	0.0458535	1	up	yes
MSTRG.126560	3	5	4	3.93086	8	19	24	16.6596	0.235951	-2.08344	0.0461363	1	down	yes
MSTRG.85774	8	39	12	19.3104	4	2	7	4.3704	4.41846	2.14354	0.0461988	1	up	yes
MSTRG.53641	0	1	1	0.657261	9	8	1	5.95793	0.110317	-3.18027	0.0462755	1	down	yes
MSTRG.145714	25	3	13	13.4017	4	1	3	2.72576	4.9167	2.29769	0.0464585	1	up	yes
ENSOARG00000025646	0	0	2	0.660948	5	23	3	9.7805	0.0675782	-3.8873	0.0466009	1	down	yes
ENSOARG00000026819	9	8	10	8.84411	1	3	0	1.26777	6.97614	2.80243	0.046751	1	up	yes
MSTRG.144802	46	66	129	79.1495	39	24	18	27.1474	2.91554	1.54376	0.0469679	1	up	yes
MSTRG.114312	5	10	4	6.21481	0	1	1	0.639594	9.7168	3.28048	0.047291	1	up	yes
MSTRG.70936	12	11	21	14.4347	4	0	5	3.09121	4.6696	2.2233	0.0474508	1	up	yes
MSTRG.196675	0	0	0	0	1	8	0	2.79065	#NAME?	#NAME?	0.0475603	1	down	yes
MSTRG.52863	4	9	21	11.1811	1	4	1	1.90736	5.86207	2.55141	0.0475808	1	up	yes
MSTRG.113664	7	13	10	9.82803	9	3	93	35.2565	0.278758	-1.84292	0.0476936	1	down	yes
MSTRG.98971	2	5	44	16.8248	5	1	4	3.4148	4.92702	2.30072	0.0477333	1	up	yes
MSTRG.159858	1463	217	1288	972.05	438	509	448	460.184	2.11231	1.07882	0.0477431	1	up	yes
MSTRG.150542	57	44	54	50.7497	24	12	12	16.1719	3.13814	1.64991	0.0477929	1	up	yes
MSTRG.163615	372	41	117	172.967	42	40	99	60.2191	2.87229	1.5222	0.0478147	1	up	yes
MSTRG.107678	14	6	0	6.51083	49	30	29	36.2004	0.179855	-2.47509	0.0481375	1	down	yes
MSTRG.10208	9	0	23	10.526	0	2	3	1.6142	6.52085	2.70506	0.0482117	1	up	yes
MSTRG.159666	14	19	22	18.0295	62	13	86	54.7209	0.329481	-1.60173	0.0484641	1	down	yes
MSTRG.94900	5	1	3	2.94325	0	0	0	0	Inf	Inf	0.0487121	1	up	yes
MSTRG.27191	4	2	3	2.94503	0	0	0	0	Inf	Inf	0.0487166	1	up	yes
MSTRG.16499	3	2	4	2.95049	0	0	0	0	Inf	Inf	0.0487303	1	up	yes
MSTRG.173799	3	1	5	2.95418	0	0	0	0	Inf	Inf	0.0487395	1	up	yes
MSTRG.6650	3	1	5	2.95418	0	0	0	0	Inf	Inf	0.0487395	1	up	yes
MSTRG.13955	21	1	22	14.4224	4	5	0	2.93902	4.90721	2.2949	0.0487519	1	up	yes
MSTRG.157289	0	4	5	2.95952	0	0	0	0	Inf	Inf	0.0487527	1	up	yes
MSTRG.171640	0	4	5	2.95952	0	0	0	0	Inf	Inf	0.0487527	1	up	yes
MSTRG.171176	8868	1503	2201	4100.71	1311	1034	2536	1628.67	2.51782	1.33218	0.0487943	1	up	yes
MSTRG.55932	3	0	0	0.975024	26	8	17	17.3367	0.0562403	-4.15225	0.0492217	1	down	yes
MSTRG.178094	14	58	37	35.7313	4	100	220	105.577	0.338437	-1.56304	0.0493504	1	down	yes
MSTRG.224886	0	1	14	4.95343	0	0	1	0.335016	14.7856	3.88612	0.0495593	1	up	yes
MSTRG.125482	66	47	44	51.3504	51	69	288	135.556	0.378813	-1.40044	0.0497604	1	down	yes
MSTRG.174724	0	6	75	26.7463	5	8	6	6.21688	4.3022	2.10508	0.0498592	1	up	yes

## Sheet: Table S2
Table S2 Differentially expressed mRNAs in the follicular phase.
Gene	PF1_count	PF2_count	PF3_count	PF_normalize	MF1_count	MF2_count	MF3_count	MF_normalize	FoldChange	Log2FoldChange	pval	padj	Up/Down	Significant	GeneName
ENSOARG00000007957	22	8	35	21.3311	34	781	1072	609.05	0.0350235	-4.83553	2.54899e-08	0.000235291	down	yes	CDC20B
ENSOARG00000000023	1229	61	114	457.043	22	41	28	29.6569	15.411	3.94589	5.37895e-08	0.000331011	up	yes	COX3
ENSOARG00000014901	186	119	227	174.357	88	757	2073	956.209	0.182342	-2.45528	2.08584e-06	0.00855728	down	yes	MYB
ENSOARG00000009552	34	34	33	33.0667	299	410	31	241.118	0.137139	-2.86629	1.74237e-05	0.0353962	down	yes	ENSOARG00000009552
ENSOARG00000001165	119	641	45	263.018	26	35	16	25.2253	10.4267	3.38222	1.99165e-05	0.0360269	up	yes	ENSOARG00000001165
ENSOARG00000014715	0	1	1	0.657261	0	99	0	30.1532	0.0217974	-5.5197	2.04903e-05	0.0360269	down	yes	ZNF134
ENSOARG00000007882	1	0	1	0.655482	4	22	46	23.5276	0.0278602	-5.16565	7.4549e-05	0.0834113	down	yes	CCNO
ENSOARG00000012328	3	44	1	15.6841	0	0	0	0	Inf	Inf	0.000173328	0.160383	up	yes	MARCO
ENSOARG00000014493	15	20	4	12.7328	0	0	0	0	Inf	Inf	0.000279652	0.24013	up	yes	ENSOARG00000014493
ENSOARG00000007921	8	3	0	3.58042	11	232	137	120.454	0.0297245	-5.0722	0.000334451	0.271147	down	yes	MCIDAS
ENSOARG00000019023	0	0	0	0	23	12	0	11.7977	#NAME?	#NAME?	0.000345148	0.271147	down	yes	PRLH
ENSOARG00000018778	51	48	50	48.7849	36	232	478	243.545	0.200312	-2.31968	0.000439613	0.318271	down	yes	ENSOARG00000018778
ENSOARG00000022335	0	0	0	0	0	9	23	10.4466	#NAME?	#NAME?	0.000617619	0.407221	down	yes	ENSOARG00000022335
ENSOARG00000006320	1	0	0	0.325008	13	1	27	13.9524	0.023294	-5.4239	0.00064087	0.413071	down	yes	B4GALNT2
ENSOARG00000017120	112	70	65	80.7568	75	274	682	338.488	0.238581	-2.06745	0.000763773	0.469408	down	yes	TMEM132B
ENSOARG00000018821	37	24	54	37.7138	23	165	392	189.724	0.198782	-2.33074	0.000811428	0.469408	down	yes	ENSOARG00000018821
ENSOARG00000010357	1	34	0	11.4358	0	0	0	0	Inf	Inf	0.000813319	0.469408	up	yes	PIWIL2
ENSOARG00000008757	45	41	38	40.5816	324	149	94	191.58	0.211826	-2.23905	0.000944209	0.504319	down	yes	ENSOARG00000008757
ENSOARG00000002327	16	25	30	23.284	18	154	208	122.961	0.189361	-2.40079	0.00110213	0.55315	down	yes	ATG9B
ENSOARG00000016041	0	2	1	0.984048	1	19	34	17.5316	0.0561301	-4.15508	0.00112076	0.55315	down	yes	FOXN4
ENSOARG00000013890	127	201	267	195.197	106	574	1295	646.201	0.302068	-1.72705	0.0013145	0.630329	down	yes	ENSOARG00000013890
ENSOARG00000001720	0	0	1	0.330474	1	39	0	12.2326	0.0270159	-5.21004	0.00148305	0.676032	down	yes	ENSOARG00000001720
ENSOARG00000015096	2	2	1	1.63406	42	6	15	21.7221	0.075226	-3.73263	0.00150233	0.67647	down	yes	SERPINA12
ENSOARG00000000101	2	2	0	1.30359	47	6	2	19.137	0.0681187	-3.8758	0.00204282	0.877057	down	yes	ENSOARG00000000101
ENSOARG00000013854	5	2	1	2.60909	0	23	57	26.1012	0.0999604	-3.3225	0.00220857	0.925121	down	yes	DNASE2B
ENSOARG00000010570	17	13	12	13.7391	6	36	199	79.7572	0.172261	-2.53733	0.00233916	0.925121	down	yes	TMEM213
ENSOARG00000014391	79	53	48	58.8581	93	217	331	209.909	0.280399	-1.83445	0.00316303	1	down	yes	DDC
ENSOARG00000017250	46	87	36	55.2779	48	31	576	219.405	0.251945	-1.98882	0.00347931	1	down	yes	BHMT
ENSOARG00000019599	68	143	210	138.231	139	1290	337	555.016	0.249057	-2.00545	0.00352743	1	down	yes	ENSOARG00000019599
ENSOARG00000001295	96	162	102	117.849	102	454	590	372.049	0.316756	-1.65856	0.00368985	1	down	yes	DRC3
ENSOARG00000025015	1	1	2	1.31274	4	6	40	16.6442	0.0788707	-3.66437	0.00373583	1	down	yes	U6atac
ENSOARG00000010389	13	12	19	14.4256	21	110	79	67.4045	0.214015	-2.22422	0.00426983	1	down	yes	CCNA1
ENSOARG00000014065	12	43	16	23.2395	17	188	210	133.633	0.173906	-2.52362	0.00466564	1	down	yes	C11orf16
ENSOARG00000016098	27	29	12	22.2177	264	19	13	103.607	0.214443	-2.22134	0.0050005	1	down	yes	OVAR-DRB3
ENSOARG00000006786	35	32	16	27.12	11	125	218	115	0.235826	-2.0842	0.00526749	1	down	yes	TTLL6
ENSOARG00000015707	50	180	320	180.824	22	62	14	31.3628	5.76556	2.52746	0.0061331	1	up	yes	ENSOARG00000015707
ENSOARG00000001028	293	540	388	399.916	614	1273	956	925.379	0.432165	-1.21035	0.0063338	1	down	yes	CLDN8
ENSOARG00000000923	3	1	0	1.30181	7	33	4	13.8694	0.0938624	-3.41331	0.0068421	1	down	yes	ENSOARG00000000923
ENSOARG00000006750	1	2	0	0.978582	34	3	0	12.9508	0.0755613	-3.72621	0.00710518	1	down	yes	ENSOARG00000006750
ENSOARG00000020497	10	10	13	10.8141	11	90	56	50.0673	0.215992	-2.21095	0.00719704	1	down	yes	FAM183A
ENSOARG00000020147	281	228	211	235.565	290	757	728	577.126	0.408168	-1.29276	0.00742608	1	down	yes	MYCL
ENSOARG00000023279	31	45	10	28.0854	329	23	15	128.507	0.218551	-2.19396	0.00812104	1	down	yes	U1
ENSOARG00000010502	0	0	0	0	0	5	11	5.20807	#NAME?	#NAME?	0.00879874	1	down	yes	GRM4
ENSOARG00000005332	25	53	38	38.0029	27	220	165	131.844	0.288242	-1.79465	0.00908276	1	down	yes	LRRC23
ENSOARG00000013067	13499	3028	14312	10106.5	5196	3806	4006	4340.85	2.32824	1.21924	0.00942575	1	up	yes	ENSOARG00000013067
ENSOARG00000011466	29	52	52	43.6028	55	186	195	141.451	0.308253	-1.69781	0.0103323	1	down	yes	NEK2
ENSOARG00000013018	4140	5685	3618	4398.97	7651	16687	4581	9325.9	0.471694	-1.08408	0.0109465	1	down	yes	S100G
ENSOARG00000013897	115	27	165	100.727	305	925	200	456.717	0.220546	-2.18085	0.0110968	1	down	yes	TNN
ENSOARG00000012457	296	549	3	276.6	7606	263	494	2938.37	0.0941337	-3.40915	0.0117216	1	down	yes	ENSOARG00000012457
ENSOARG00000011742	3795	1181	2241	2359.93	1030	764	1289	1029.19	2.29301	1.19724	0.0118924	1	up	yes	HIPK2
ENSOARG00000017002	0	1	0	0.326787	4	18	0	6.89853	0.0473705	-4.39987	0.0130987	1	down	yes	ENSOARG00000017002
ENSOARG00000002328	2	6	9	5.58501	8	27	51	28.1417	0.19846	-2.33308	0.0134328	1	down	yes	TNMD
ENSOARG00000010572	0	2	3	1.645	15	23	2	12.9858	0.126677	-2.98078	0.0135868	1	down	yes	ENSOARG00000010572
ENSOARG00000011200	48	78	52	58.2744	49	266	218	171.399	0.339993	-1.55642	0.0143452	1	down	yes	CAPSL
ENSOARG00000025067	15	7	0	7.16263	0	1	0	0.304578	23.5166	4.55561	0.0146338	1	up	yes	U4
ENSOARG00000000564	305	226	149	222.222	112	39	55	69.9561	3.17659	1.66748	0.0149777	1	up	yes	ENSOARG00000000564
ENSOARG00000007592	866	305	383	507.699	236	189	149	191.034	2.65763	1.41014	0.0159799	1	up	yes	PTGS2
ENSOARG00000007132	1	4	4	2.95405	17	17	20	17.8967	0.165061	-2.59893	0.0160977	1	down	yes	DEPDC1B
ENSOARG00000003423	3	32	4	12.7541	2	2	0	1.31722	9.68259	3.27539	0.0170989	1	up	yes	CYP1A1
ENSOARG00000014321	696	960	964	858.498	1246	1681	2209	1693.17	0.507036	-0.97984	0.0174252	1	down	yes	TOP2A
ENSOARG00000022789	98	48	6	49.5194	10	17	5	10.3932	4.76458	2.25235	0.0184421	1	up	yes	U1
ENSOARG00000024795	166	141	265	187.604	698	574	110	458.794	0.408907	-1.29016	0.0191397	1	down	yes	Metazoa_SRP
ENSOARG00000005327	5	5	16	8.54656	7	27	85	39.1782	0.218146	-2.19663	0.0197644	1	down	yes	DPY19L2
ENSOARG00000013939	48	122	148	104.379	98	345	426	282.491	0.369493	-1.43638	0.0197851	1	down	yes	GLB1L3
ENSOARG00000014078	5	26	23	17.7224	47	27	119	64.73	0.273789	-1.86886	0.0200614	1	down	yes	FAM177B
ENSOARG00000001889	0	0	0	0	0	4	8	3.89844	#NAME?	#NAME?	0.0204732	1	down	yes	PDCL2
ENSOARG00000010686	0	0	0	0	0	6	6	3.83756	#NAME?	#NAME?	0.0205782	1	down	yes	FNDC11
ENSOARG00000008895	61	25	55	46.1712	11	16	7	11.1127	4.15481	2.05478	0.0206968	1	up	yes	MCCD1
ENSOARG00000020751	14	24	20	19.0025	32	72	95	65.0852	0.291963	-1.77614	0.0209167	1	down	yes	TMEM212
ENSOARG00000004643	3	3	3	2.94681	5	3	46	18.0946	0.162855	-2.61834	0.0210241	1	down	yes	ENSOARG00000004643
ENSOARG00000014451	352	186	59	194.683	51	102	26	57.833	3.3663	1.75116	0.0213574	1	up	yes	ENSOARG00000014451
ENSOARG00000002205	134	145	171	147.446	63	255	829	377.7	0.39038	-1.35705	0.0214515	1	down	yes	DNAH10
ENSOARG00000013125	49	51	382	158.833	30	10	1	14.0018	11.3438	3.50383	0.0220322	1	up	yes	IL1RL2
ENSOARG00000016429	65	62	92	71.7899	22	159	447	205.969	0.348548	-1.52057	0.0222868	1	down	yes	ENSOARG00000016429
ENSOARG00000005539	702	263	553	496.853	184	216	236	209.995	2.36603	1.24247	0.0228493	1	up	yes	MEST
ENSOARG00000002487	6	13	3	7.1897	18	62	14	29.9466	0.240084	-2.05839	0.0229842	1	down	yes	ENSOARG00000002487
ENSOARG00000015436	0	1	12	4.29248	0	0	0	0	Inf	Inf	0.0230392	1	up	yes	ENSOARG00000015436
ENSOARG00000020342	5	1	6	3.93467	10	25	25	19.5302	0.201466	-2.31139	0.0235496	1	down	yes	OIP5
ENSOARG00000001443	303	232	477	331.928	601	1137	403	694.09	0.478221	-1.06425	0.0247569	1	down	yes	FSTL5
ENSOARG00000018864	28	23	35	28.1829	21	98	155	89.2108	0.315914	-1.6624	0.0250377	1	down	yes	ENSOARG00000018864
ENSOARG00000005904	0	1	0	0.326787	3	9	5	5.47838	0.0596503	-4.06733	0.0250977	1	down	yes	CCDC178
ENSOARG00000013833	3	4	1	2.61265	3	6	39	15.9552	0.163749	-2.61044	0.0252011	1	down	yes	SSC4D
ENSOARG00000019019	7	6	6	6.21862	8	13	65	28.5678	0.217679	-2.19972	0.0252127	1	down	yes	RAB17
ENSOARG00000009828	167	132	124	138.391	405	466	124	326.858	0.423398	-1.23992	0.0255121	1	down	yes	AGTR2
ENSOARG00000019193	8	11	22	13.4652	105	11	33	51.5793	0.261057	-1.93756	0.0259971	1	down	yes	ENSOARG00000019193
ENSOARG00000002875	17	14	1	10.4306	1	0	3	1.35908	7.67476	2.94012	0.0261056	1	up	yes	ENSOARG00000002875
ENSOARG00000016681	2	5	8	4.92774	3	29	36	21.9554	0.224443	-2.15558	0.0267632	1	down	yes	ENSOARG00000016681
ENSOARG00000016054	0	8	4	3.93619	8	4	70	27.5017	0.143125	-2.80465	0.026942	1	down	yes	MYO7B
ENSOARG00000013841	7	1	0	2.60184	1	51	68	38.6686	0.0672857	-3.89356	0.0273684	1	down	yes	ENSOARG00000013841
ENSOARG00000000058	0	1	0	0.326787	0	0	17	5.69528	0.0573786	-4.12334	0.0278911	1	down	yes	ENSOARG00000000058
ENSOARG00000010046	0	0	0	0	0	0	11	3.68518	#NAME?	#NAME?	0.0280122	1	down	yes	ENSOARG00000010046
ENSOARG00000010158	38	16	3	18.5703	4	5	1	3.27403	5.672	2.50386	0.0284285	1	up	yes	ENSOARG00000010158
ENSOARG00000019401	38	100	91	75.1021	62	326	208	190.926	0.393358	-1.34609	0.0286461	1	down	yes	RIBC2
ENSOARG00000000647	137	179	183	163.498	265	331	512	366.162	0.446517	-1.16321	0.0288702	1	down	yes	ENSOARG00000000647
ENSOARG00000009959	6	8	6	6.54719	16	39	27	26.5885	0.246242	-2.02185	0.0288878	1	down	yes	ENSOARG00000009959
ENSOARG00000005887	25	3	1	9.43604	1	2	0	0.963188	9.79667	3.29229	0.0294048	1	up	yes	ENSOARG00000005887
ENSOARG00000020412	517	932	918	775.97	1265	2772	714	1531.34	0.506725	-0.980724	0.0297484	1	down	yes	PHGDH
ENSOARG00000002734	17	3	6	8.48834	81	6	39	43.5697	0.194822	-2.35977	0.0299841	1	down	yes	ENSOARG00000002734
ENSOARG00000021173	0	0	1	0.330474	1	6	9	5.19664	0.0635938	-3.97497	0.030101	1	down	yes	RDH12
ENSOARG00000001577	15	8	8	10.1332	8	33	77	38.6796	0.261978	-1.93248	0.0302737	1	down	yes	FBXO43
ENSOARG00000010850	36	70	41	48.1248	56	188	157	129.684	0.371093	-1.43015	0.0303583	1	down	yes	ENSOARG00000010850
ENSOARG00000004016	73	107	105	93.3916	181	250	258	226.658	0.412037	-1.27916	0.0305852	1	down	yes	NCAPG
ENSOARG00000015144	97	12	49	51.6405	278	195	139	204.381	0.252668	-1.98469	0.0306198	1	down	yes	SERPINA5
ENSOARG00000005511	23	38	25	28.1549	77	117	62	83.6671	0.336512	-1.57127	0.0306678	1	down	yes	ENSOARG00000005511
ENSOARG00000020568	602	262	388	409.497	388	1318	963	861.419	0.475375	-1.07286	0.0314811	1	down	yes	PDZK1
ENSOARG00000011394	11	25	36	23.6418	27	124	70	70.7776	0.33403	-1.58195	0.0315594	1	down	yes	PPP1R1B
ENSOARG00000014482	0	2	0	0.653574	16	2	19	12.639	0.0517109	-4.27339	0.0316147	1	down	yes	ENSOARG00000014482
ENSOARG00000015691	573	440	519	501.532	513	1115	1306	958.754	0.523108	-0.934819	0.0324489	1	down	yes	PLK4
ENSOARG00000008368	382	570	718	547.702	586	646	2156	1126.52	0.486192	-1.0404	0.0324922	1	down	yes	CENPF
ENSOARG00000006441	3	1	3	2.29323	1	10	30	13.4503	0.170497	-2.55218	0.0327308	1	down	yes	SERPINB12
ENSOARG00000018525	25	36	51	36.7437	32	100	193	106.445	0.34519	-1.53454	0.0332109	1	down	yes	SPATA18
ENSOARG00000015998	2	1	2	1.63775	0	15	17	10.2639	0.159564	-2.6478	0.0332969	1	down	yes	MYO1H
ENSOARG00000004726	1	9	1	3.59656	0	0	0	0	Inf	Inf	0.0334028	1	up	yes	ENSOARG00000004726
ENSOARG00000012267	70	105	92	87.4668	116	204	323	211.412	0.413727	-1.27325	0.0338524	1	down	yes	PRC1
ENSOARG00000014941	57	32	93	59.7167	43	161	285	159.74	0.373837	-1.41952	0.0338979	1	down	yes	E2F7
ENSOARG00000017880	2	0	2	1.31096	3	6	19	9.25487	0.141651	-2.81958	0.0340271	1	down	yes	CA4
ENSOARG00000018697	0	1	0	0.326787	2	13	1	5.00259	0.0653235	-3.93625	0.0341349	1	down	yes	ZPLD1
ENSOARG00000009604	53	78	74	67.1699	107	195	214	168.968	0.397531	-1.33086	0.0342849	1	down	yes	NDC80
ENSOARG00000006167	24	18	0	13.6824	4	3	0	2.32986	5.8726	2.554	0.0348662	1	up	yes	HORMAD2
ENSOARG00000018628	3879	1989	1178	2299.98	1070	1368	977	1122.79	2.04846	1.03454	0.0354669	1	up	yes	NFKBIZ
ENSOARG00000007506	148	83	179	134.379	141	405	371	297.564	0.451599	-1.14689	0.0354969	1	down	yes	HGNC:18790
ENSOARG00000007889	1	4	11	5.26737	0	1	0	0.304578	17.294	4.1122	0.0360291	1	up	yes	CRHR2
ENSOARG00000005861	0	1	0	0.326787	2	6	7	4.88064	0.0669557	-3.90065	0.0364086	1	down	yes	ENSOARG00000005861
ENSOARG00000006634	0	0	1	0.330474	3	9	3	4.80834	0.0687293	-3.86293	0.0366435	1	down	yes	LENEP
ENSOARG00000019459	8	22	5	11.4417	10	120	23	47.795	0.239392	-2.06255	0.0367903	1	down	yes	ENSOARG00000019459
ENSOARG00000019075	9	14	13	11.7963	8	48	67	39.8981	0.29566	-1.75799	0.0369979	1	down	yes	PTH2R
ENSOARG00000005228	44	64	95	66.6098	138	258	110	164.289	0.405442	-1.30243	0.0373068	1	down	yes	ABAT
ENSOARG00000002272	59	73	81	69.7993	18	151	395	184.695	0.377916	-1.40386	0.037324	1	down	yes	ADGB
ENSOARG00000010469	55	50	40	47.4338	21	94	292	133.89	0.354275	-1.49706	0.0375202	1	down	yes	ATP6V0A4
ENSOARG00000020542	42	63	46	49.4397	83	141	170	129.283	0.382415	-1.38679	0.0375225	1	down	yes	CDC20
ENSOARG00000007114	206	152	150	166.194	196	443	449	354.741	0.468496	-1.09389	0.0379728	1	down	yes	ELOVL7
ENSOARG00000003488	25	55	19	32.3775	97	142	39	90.6568	0.357143	-1.48542	0.0384399	1	down	yes	ENSOARG00000003488
ENSOARG00000020224	110	108	64	92.1942	163	371	129	213.923	0.43097	-1.21434	0.0386603	1	down	yes	COL9A2
ENSOARG00000020459	96	133	181	134.479	74	249	641	316.784	0.424515	-1.23611	0.0393272	1	down	yes	GMNC
ENSOARG00000024277	2	1	0	0.976803	10	13	0	7.49983	0.130243	-2.94072	0.0397227	1	down	yes	ENSOARG00000024277
ENSOARG00000010581	12	4	0	5.20724	1	0	0	0.354032	14.7084	3.87857	0.0397273	1	up	yes	ENSOARG00000010581
ENSOARG00000013336	0	2	1	0.984048	22	1	0	8.09329	0.121588	-3.03993	0.0400126	1	down	yes	ENSOARG00000013336
ENSOARG00000008453	117	135	87	110.893	86	347	342	250.711	0.442316	-1.17685	0.040386	1	down	yes	RIBC1
ENSOARG00000014568	20	65	54	45.5869	80	143	140	118.779	0.383795	-1.38159	0.0404816	1	down	yes	VWA2
ENSOARG00000009236	177	346	133	214.548	490	776	251	493.917	0.43438	-1.20297	0.0412634	1	down	yes	ENSOARG00000009236
ENSOARG00000017151	4	16	8	9.17242	1	2	1	1.2982	7.06547	2.82078	0.0414748	1	up	yes	SLITRK1
ENSOARG00000015583	0	0	0	0	2	2	5	2.9923	#NAME?	#NAME?	0.0424685	1	down	yes	ATP6V1G3
ENSOARG00000015102	0	0	0	0	3	4	2	2.95044	#NAME?	#NAME?	0.0425301	1	down	yes	PRSS55
ENSOARG00000001085	8	6	7	6.87411	13	64	7	26.4405	0.259984	-1.94351	0.0426884	1	down	yes	ENSOARG00000001085
ENSOARG00000004890	0	0	0	0	7	1	1	3.11782	#NAME?	#NAME?	0.0430674	1	down	yes	ENSOARG00000004890
ENSOARG00000003857	18	21	6	14.6955	71	32	36	46.9434	0.313048	-1.67555	0.0440033	1	down	yes	ENSOARG00000003857
ENSOARG00000001491	128	154	123	132.575	70	367	487	299.715	0.442335	-1.17679	0.0441233	1	down	yes	ZBBX
ENSOARG00000015724	619	678	364	543.034	2437	481	252	1093.7	0.49651	-1.01011	0.0441948	1	down	yes	EDIL3
ENSOARG00000015832	4	67	0	23.1948	4	9	2	4.82736	4.80485	2.26449	0.0441999	1	up	yes	ENSOARG00000015832
ENSOARG00000011323	0	1	0	0.326787	6	8	0	4.56082	0.071651	-3.80287	0.0442396	1	down	yes	NMRK2
ENSOARG00000001931	1	0	0	0.325008	2	10	2	4.42387	0.0734668	-3.76676	0.0447838	1	down	yes	ENSOARG00000001931
ENSOARG00000019614	16	17	5	12.4079	4	2	1	2.3603	5.2569	2.39421	0.0450146	1	up	yes	ENSOARG00000019614
ENSOARG00000021826	0	2	1	0.984048	2	6	14	7.22576	0.136186	-2.87635	0.0456346	1	down	yes	ENSOARG00000021826
ENSOARG00000002431	75	117	77	88.0562	109	309	202	200.377	0.439452	-1.18622	0.0458704	1	down	yes	ERICH2
ENSOARG00000019994	30	126	41	64.4748	150	85	579	272.968	0.236199	-2.08193	0.0460028	1	down	yes	ENSOARG00000019994
ENSOARG00000018818	1	2	0	0.978582	6	13	3	7.08875	0.138047	-2.85677	0.0461828	1	down	yes	ENSOARG00000018818
ENSOARG00000012883	27	42	31	32.745	20	132	119	87.1518	0.375723	-1.41226	0.046299	1	down	yes	DNAI2
ENSOARG00000000979	25	80	66	56.0794	99	207	115	136.624	0.410467	-1.28466	0.0474013	1	down	yes	ENSOARG00000000979
ENSOARG00000019688	203	265	211	222.305	660	539	185	459.807	0.483475	-1.04849	0.0481628	1	down	yes	ENSOARG00000019688
ENSOARG00000011569	20	36	49	34.4577	49	55	182	95.0723	0.362437	-1.4642	0.0483422	1	down	yes	DEPDC1
ENSOARG00000012621	262	133	43	142.825	58	65	27	49.3769	2.89255	1.53234	0.0483567	1	up	yes	SLCO4A1
ENSOARG00000023409	5	1	3	2.94325	0	0	0	0	Inf	Inf	0.0487121	1	up	yes	ENSOARG00000023409
ENSOARG00000006940	4	1	4	2.94872	0	0	0	0	Inf	Inf	0.0487259	1	up	yes	ENSOARG00000006940
ENSOARG00000021306	1	5	3	2.95037	0	0	0	0	Inf	Inf	0.04873	1	up	yes	ENSOARG00000021306
ENSOARG00000020924	3	4	0	2.28217	0	8	29	12.1521	0.187801	-2.41273	0.0487384	1	down	yes	WDR72
ENSOARG00000014713	116	241	231	192.796	215	350	649	400.145	0.481816	-1.05345	0.0496503	1	down	yes	ASPM

## Sheet: Table S3
Table S3 Differentially expressed lncRNAs in the luteal phase.
Gene	PL1_count	PL2_count	PL3_count	PL_normalize	ML1_count	ML2_count	ML3_count	ML_normalize	FoldChange	Log2FoldChange	pval	padj	Up/Down	Significant	GeneName	Biotype	Position	Description
MSTRG.63317	1	0	1	0.655924	19	0	157	59.3665	0.0110487	-6.49998	1.7275e-12	2.13398e-08	down	yes	--	linc	chr15:78419161-78424970:+	--
MSTRG.201635	728	1035	863	856.532	284	170	215	224.097	3.82214	1.93438	2.7946e-12	2.30633e-08	up	yes	--	linc	chr8:81187111-81191952:-	--
MSTRG.123757	213	371	421	328.188	42	50	48	47.0368	6.97726	2.80266	3.1117e-12	2.30633e-08	up	yes	--	linc	chr23:59485625-59508425:+	--
MSTRG.107129	754	1041	834	857.395	2077	2167	1610	1964.37	0.436473	-1.19603	7.98459e-09	3.69876e-05	down	yes	--	linc	chr20:12138790-12168351:-	--
MSTRG.56334	102	370	361	271.87	41	46	52	46.7047	5.82103	2.54127	1.39776e-08	5.7555e-05	up	yes	--	antisense	chr14:59513816-59519391:-	--
MSTRG.75702	63	60	36	51.8149	80	143	565	265.899	0.194867	-2.35944	1.91008e-08	7.07858e-05	down	yes	--	linc	chr18:11039419-11093228:+	--
MSTRG.4198	786	796	271	603.056	154	139	183	159.826	3.77321	1.91579	2.7281e-08	8.42506e-05	up	yes	--	linc	chr1:42806647-42824087:-	--
MSTRG.48156	796	600	1195	847.569	253	275	259	264.281	3.20707	1.68126	3.36604e-08	8.98531e-05	up	yes	--	linc	chr13:66912332-66922393:-	--
MSTRG.48960	15	24	38	25.1778	0	0	0	0	Inf	Inf	3.63689e-08	8.98531e-05	up	yes	--	linc	chr13:76314994-76316158:-	--
MSTRG.116231	532	439	346	429.523	100	66	137	101.713	4.22288	2.07823	4.57109e-08	9.96471e-05	up	yes	--	antisense	chr22:10948190-10980797:+	--
MSTRG.39153	288	462	537	420.31	136	90	108	111.928	3.75518	1.90888	4.97363e-08	0.000102399	up	yes	--	linc	chr12:43332830-43340179:+	--
MSTRG.108267	478	823	1032	762.156	241	195	265	235.26	3.23963	1.69583	5.72065e-08	0.00011158	up	yes	--	antisense	chr20:27778890-27798960:+	--
MSTRG.135098	553	531	393	481.603	764	2254	723	1260.04	0.382213	-1.38755	1.28087e-07	0.000226036	down	yes	--	linc	chr26:27637286-27760172:-	--
MSTRG.197483	225	806	577	524.123	177	119	98	131.912	3.97327	1.99033	6.569e-07	0.000973762	up	yes	--	linc	chr8:23171987-23201718:+	--
MSTRG.2283	10	42	19	23.1007	316	239	211	256.679	0.0899983	-3.47396	1.10244e-06	0.00145064	down	yes	--	linc	chr1:21480073-21486403:-	--
MSTRG.141857	83	46	71	65.3533	178	408	170	254.433	0.256858	-1.96096	1.13518e-06	0.00145064	down	yes	--	antisense	chr3:62286173-62334252:+	--
MSTRG.84173	10	8	5	7.49661	75	56	43	58.2816	0.128627	-2.95873	1.33292e-06	0.00159344	down	yes	--	antisense	chr19:47020562-47025847:-	--
MSTRG.134751	2	2	6	3.27686	1	79	44	41.955	0.0781043	-3.67846	1.80654e-06	0.00202875	down	yes	--	linc	chr26:19807687-19819062:+	--
MSTRG.37343	310	1242	1098	864.522	296	333	286	307.256	2.81369	1.49246	2.23162e-06	0.0023629	up	yes	--	linc	chr12:24710320-24727221:-	--
MSTRG.60643	54	54	46	50.2357	109	215	231	186.918	0.268758	-1.89562	3.76806e-06	0.00377407	down	yes	--	linc	chr15:45761502-45784098:+	--
MSTRG.197486	60	255	161	155.067	25	22	41	29.5729	5.24357	2.39055	4.1725e-06	0.00406917	up	yes	--	linc	chr8:23208489-23214565:+	--
MSTRG.87338	480	519	646	537.309	797	1357	1317	1168.11	0.459981	-1.12035	4.42617e-06	0.00420588	down	yes	--	antisense	chr2:12311581-12326306:-	--
MSTRG.138380	177	307	267	244.991	93	76	44	71.3387	3.4342	1.77997	4.65923e-06	0.00431666	up	yes	--	linc	chr3:18768919-18773261:+	--
MSTRG.134746	25	22	19	21.5307	17	180	139	113.56	0.189597	-2.39899	5.09627e-06	0.00460641	down	yes	--	antisense	chr26:19703898-20170465:+	--
MSTRG.24907	1946	1863	1700	1797.46	753	987	989	917.395	1.95931	0.970348	5.48005e-06	0.00474149	up	yes	--	linc	chr10:22653353-22700616:+	--
MSTRG.118070	1	0	1	0.655924	51	2	11	21.2485	0.0308692	-5.01769	8.93446e-06	0.00735783	down	yes	--	linc	chr22:30917782-31012317:+	--
MSTRG.77094	786	887	960	859.598	437	397	247	362.327	2.37244	1.24637	9.35549e-06	0.0073767	up	yes	--	linc	chr18:25900782-25913579:+	--
MSTRG.66325	0	1	0	0.323204	0	0	55	18.5979	0.0173786	-5.84655	1.00148e-05	0.00757427	down	yes	--	linc	chr16:31588043-31590876:-	--
MSTRG.127138	1	5	5	3.59055	0	101	15	39.2668	0.09144	-3.45103	1.04184e-05	0.00768324	down	yes	--	linc	chr24:31657616-31662651:+	--
MSTRG.60081	127	6	6	45.3536	4	6	1	3.69122	12.2869	3.61905	1.05839e-05	0.00768324	up	yes	--	antisense	chr15:40082184-40104095:+	--
MSTRG.212378	0	1	0	0.323204	0	2	52	18.2605	0.0176996	-5.82014	1.17951e-05	0.00809469	down	yes	--	linc	chrJH922244.1:3420-3749:-	--
MSTRG.87440	665	722	449	598.338	194	229	70	165.303	3.61964	1.85585	1.25135e-05	0.00843156	up	yes	--	antisense	chr2:13020291-13084270:-	--
MSTRG.202340	380	154	120	213.315	38	54	64	52.4797	4.06472	2.02316	1.85689e-05	0.0118646	up	yes	--	linc	chr8:89133278-89144021:+	--
MSTRG.47830	1752	1018	1630	1437.98	2692	3509	3223	3167.35	0.454001	-1.13923	2.00844e-05	0.0122538	down	yes	--	linc	chr13:63356513-63382981:+	--
MSTRG.45624	120	197	354	219.521	66	55	51	57.6743	3.80621	1.92836	2.70361e-05	0.0159037	up	yes	--	antisense	chr13:41694742-41702449:-	--
MSTRG.29116	96	134	139	120.453	225	286	488	336.188	0.358291	-1.4808	2.79932e-05	0.0162094	down	yes	--	linc	chr11:799308-808830:-	--
MSTRG.29114	31	59	58	48.3033	91	162	261	173.171	0.278934	-1.842	2.86348e-05	0.0163258	down	yes	--	linc	chr11:740979-744017:-	--
MSTRG.162933	37	58	28	40.0482	37	169	263	158.374	0.252871	-1.98353	4.62487e-05	0.0252049	down	yes	--	linc	chr4:84811584-84815007:+	--
MSTRG.28330	44	91	34	54.9757	34	118	1123	430.919	0.127578	-2.97055	4.84583e-05	0.0256347	down	yes	--	linc	chr10:81706218-81734261:-	--
MSTRG.86166	3	20	14	12.058	0	0	0	0	Inf	Inf	5.80672e-05	0.0298877	up	yes	--	antisense	chr19:60453649-60458100:-	--
MSTRG.208592	11	91	35	44.5384	1	3	0	1.34611	33.0868	5.04818	5.8876e-05	0.0298888	up	yes	--	linc	chr9:82836111-82838173:-	--
MSTRG.48954	17	40	33	29.3533	3	2	4	3.02097	9.7165	3.28044	6.25518e-05	0.0313258	up	yes	--	linc	chr13:76217255-76226158:+	--
MSTRG.93414	28	35	23	28.0298	62	253	35	117.977	0.237586	-2.07348	6.71573e-05	0.0323218	down	yes	--	antisense	chr2:84607885-84616626:+	--
MSTRG.44606	0	33	8	13.303	0	0	0	0	Inf	Inf	7.01411e-05	0.0332621	up	yes	--	antisense	chr13:30360477-30364397:+	--
MSTRG.70806	0	0	0	0	36	0	0	11.8954	#NAME?	#NAME?	7.15366e-05	0.0332621	down	yes	--	linc	chr17:28448041-28464098:+	--
MSTRG.209769	0	0	0	0	0	4	31	11.8367	#NAME?	#NAME?	7.18037e-05	0.0332621	down	yes	--	linc	chrAMGL01120115.1:4034-5003:-	--
MSTRG.155654	7	2	6	4.90822	31	17	55	34.5966	0.14187	-2.81736	8.02653e-05	0.0364597	down	yes	--	linc	chr3:217546465-217548643:+	--
MSTRG.58342	2681	3305	2397	2733.1	1729	1178	1690	1541.59	1.77291	0.826115	8.0674e-05	0.0364597	up	yes	--	linc	chr15:21002199-21016530:-	--
MSTRG.105651	22	78	42	46.2333	6	7	7	6.71949	6.88048	2.78251	9.18004e-05	0.0409883	up	yes	--	linc	chr2:248020777-248024029:-	--
MSTRG.105460	1	0	0	0.326272	10	18	10	12.7798	0.0255303	-5.29165	0.000109756	0.0472958	down	yes	--	linc	chr2:245552974-245554254:-	--
MSTRG.97959	12	31	23	21.5166	0	2	3	1.69155	12.72	3.66903	0.000116312	0.0489818	up	yes	--	linc	chr2:145050341-145139290:+	--
MSTRG.104527	4	45	40	29.0354	4	3	0	2.33739	12.4221	3.63484	0.000164556	0.065573	up	yes	--	antisense	chr2:238004982-238014522:+	--
MSTRG.107589	4895	6341	3245	4716.26	2138	2935	2537	2558	1.84373	0.882628	0.000187836	0.0740535	up	yes	--	linc	chr20:19214824-19238238:-	--
MSTRG.157361	1	0	0	0.326272	1	16	19	12.1721	0.0268049	-5.22136	0.000192023	0.074254	down	yes	--	linc	chr4:17091051-17100267:-	--
MSTRG.215760	640	1209	749	846.478	381	425	372	395.57	2.13989	1.09754	0.00019636	0.074254	up	yes	--	linc	chrX:7068381-7070929:-	--
MSTRG.215113	8	7	26	13.4436	0	1	0	0.338561	39.708	5.31136	0.000209577	0.0776671	up	yes	--	linc	chrJH924497.1:1-1458:-	--
MSTRG.85147	679	668	316	541.609	273	223	194	231.305	2.34153	1.22745	0.000212263	0.0778838	up	yes	--	antisense	chr19:52857796-52877097:-	--
MSTRG.222739	0	35	0	11.3122	0	0	0	0	Inf	Inf	0.000236838	0.0843941	up	yes	--	antisense	chrX:94349291-94499340:-	--
MSTRG.99972	0	0	34	11.2082	0	0	0	0	Inf	Inf	0.00025332	0.0882619	up	yes	--	linc	chr2:174909152-174912574:-	--
MSTRG.64015	0	1	1	0.652857	1	1	42	14.871	0.0439014	-4.50959	0.000254837	0.0882619	down	yes	--	linc	chr16:4397881-4399926:-	--
MSTRG.213121	0	0	0	0	9	19	0	9.4065	#NAME?	#NAME?	0.000269441	0.0903589	down	yes	--	linc	chrJH922662.1:15079-23085:+	--
MSTRG.172608	0	44	0	14.221	0	0	1	0.338143	42.0562	5.39425	0.000271391	0.0903589	up	yes	--	linc	chr5:60743316-60776540:-	--
MSTRG.155636	1470	1453	1490	1440.42	685	969	815	829.995	1.73545	0.795313	0.000273083	0.0903589	up	yes	--	linc	chr3:217399744-217446023:-	--
MSTRG.102185	21	25	23	22.5138	23	199	45	90.1899	0.249627	-2.00215	0.000323171	0.0998031	down	yes	--	linc	chr2:177345686-177348233:+	--
MSTRG.35662	0	0	1	0.329652	9	3	22	11.4287	0.0288443	-5.11557	0.000325896	0.0998132	down	yes	--	linc	chr11:61158549-61159829:+	--
MSTRG.162924	101	84	42	73.948	108	279	394	263.373	0.280773	-1.83252	0.000412331	0.120844	down	yes	--	linc	chr4:84666638-84754513:+	--
MSTRG.165667	1186	1201	1021	1111.7	675	583	634	634.802	1.75126	0.808391	0.0004268	0.121109	up	yes	--	linc	chr4:118019424-118030931:+	--
MSTRG.65200	7	13	5	8.13382	55	68	5	42.8864	0.18966	-2.39851	0.000428109	0.121109	down	yes	--	linc	chr16:17698581-17724668:-	--
ENSOARG00000026072	16	34	2	16.8686	1	2	0	1.00755	16.7422	4.06542	0.000439878	0.123496	up	yes	--	lincRNA	chr3:222356388-222364947:+	--
MSTRG.44535	5	8	5	5.86525	5	88	14	36.1795	0.162115	-2.62491	0.000461263	0.127567	down	yes	--	linc	chr13:30638007-30641678:-	--
MSTRG.30768	42	39	16	31.5828	152	51	141	115.17	0.274229	-1.86655	0.000484038	0.131311	down	yes	--	linc	chr11:21914324-21920826:-	--
MSTRG.110663	209	186	55	146.438	40	60	27	42.6606	3.43262	1.77931	0.000490764	0.131311	up	yes	--	linc	chr20:34535861-34542248:+	--
MSTRG.198301	2	1	5	2.62401	40	8	17	21.674	0.121067	-3.04612	0.000492517	0.131311	down	yes	--	linc	chr8:35934401-35985402:-	--
MSTRG.72608	0	2	3	1.63537	57	0	0	18.8344	0.0868288	-3.52568	0.000498658	0.131998	down	yes	--	linc	chr17:51684198-51698702:-	--
MSTRG.155745	0	18	10	9.1142	0	0	0	0	Inf	Inf	0.000576556	0.145351	up	yes	--	antisense	chr3:218689999-218694870:-	--
MSTRG.102173	2	6	1	2.92142	11	87	5	34.7802	0.0839967	-3.57352	0.000624712	0.151273	down	yes	--	linc	chr2:177288510-177290841:-	--
MSTRG.11586	0	0	0	0	7	5	11	7.72537	#NAME?	#NAME?	0.000668355	0.156924	down	yes	--	linc	chr1:130574516-130584971:-	--
MSTRG.133099	31	4	125	52.6138	9	10	10	9.74088	5.40133	2.43332	0.000705525	0.161395	up	yes	--	antisense	chr26:5723996-5739032:+	--
MSTRG.45641	7070	14021	13557	11307.5	4848	3078	1480	3144.45	3.59601	1.8464	0.000723728	0.162941	up	yes	--	linc	chr13:41777360-41787430:-	--
MSTRG.197484	93	304	235	206.066	72	60	24	52.2198	3.94612	1.98043	0.000739178	0.164031	up	yes	--	linc	chr8:23172553-23179679:+	--
MSTRG.62486	0	0	0	0	0	15	8	7.78355	#NAME?	#NAME?	0.000789685	0.174196	down	yes	--	linc	chr15:69142448-69143151:-	--
MSTRG.202248	345	316	306	315.57	151	176	90	139.914	2.25545	1.17342	0.000812198	0.176812	up	yes	--	linc	chr8:89076235-89082087:-	--
MSTRG.26847	5	13	20	12.4261	1	1	0	0.668988	18.5744	4.21524	0.000815856	0.176812	up	yes	--	linc	chr10:55061130-55061937:-	--
MSTRG.126716	5	19	9	10.7391	38	37	137	71.4086	0.15039	-2.73322	0.000825102	0.177761	down	yes	--	linc	chr24:4230144-4565449:+	--
MSTRG.197491	4	18	10	10.4193	1	0	0	0.330427	31.5328	4.97878	0.00082983	0.177761	up	yes	--	linc	chr8:23262950-23264080:+	--
MSTRG.75699	42	49	24	37.4521	38	59	263	121.463	0.308342	-1.6974	0.000836936	0.178253	down	yes	--	linc	chr18:10983016-10989005:+	--
MSTRG.129631	0	0	0	0	12	6	4	7.34906	#NAME?	#NAME?	0.000870878	0.182275	down	yes	--	linc	chr25:12899644-12900237:-	--
MSTRG.197492	6	90	60	50.8252	15	9	6	10.0323	5.06614	2.34089	0.000874316	0.182275	up	yes	--	linc	chr8:23265828-23268588:+	--
MSTRG.113198	244	133	25	130.838	47	40	25	37.5261	3.48658	1.80181	0.000875493	0.182275	up	yes	--	linc	chr21:36014580-36037392:-	--
MSTRG.28707	0	0	0	0	24	0	0	7.93026	#NAME?	#NAME?	0.000922917	0.191075	down	yes	--	linc	chr10:85459538-85461542:-	--
MSTRG.124750	2	7	3	3.90393	9	11	57	25.9722	0.150312	-2.73397	0.0010179	0.203904	down	yes	--	linc	chr24:5951577-5954801:+	--
MSTRG.86165	13	47	16	24.7066	2	0	4	2.01343	12.2709	3.61717	0.0010534	0.208016	up	yes	--	antisense	chr19:60450966-60453397:-	--
MSTRG.4683	11	10	14	11.4362	12	74	57	48.2928	0.236809	-2.0782	0.00105527	0.208016	down	yes	--	linc	chr1:47736852-47740996:-	--
MSTRG.124816	1	1	0	0.649476	1	8	26	11.8306	0.0548979	-4.18711	0.00109641	0.210814	down	yes	--	linc	chr24:6150109-6154377:+	--
MSTRG.128591	11	21	18	16.31	96	37	44	59.1261	0.275852	-1.85804	0.00111436	0.211779	down	yes	--	linc	chr25:538076-545491:-	--
MSTRG.52236	19	27	27	23.8263	3	5	3	3.69851	6.44212	2.68754	0.00113795	0.21516	up	yes	--	antisense	chr14:25347408-25348431:-	--
MSTRG.96437	130	233	255	201.783	28	83	18	43.4391	4.6452	2.21574	0.00118497	0.220673	up	yes	--	linc	chr2:125543521-125548085:+	--
MSTRG.51109	33	95	115	79.3814	14	12	0	8.68871	9.13615	3.19159	0.00121935	0.221866	up	yes	--	linc	chr14:10892738-10899390:-	--
MSTRG.180158	7409	7112	9350	7798.22	10231	17928	10760	13088.7	0.595797	-0.747108	0.00122649	0.221866	down	yes	--	linc	chr6:39773181-39862346:+	--
MSTRG.60630	1259	1169	1142	1165.06	1153	2062	2674	1983.29	0.587441	-0.767485	0.00123321	0.221866	down	yes	--	linc	chr15:45797725-45807893:+	--
MSTRG.215114	836	1112	904	930.172	656	470	506	546.984	1.70055	0.765998	0.00126232	0.223649	up	yes	--	linc	chrJH924498.1:1-1252:+	--
MSTRG.180479	264	507	98	282.306	576	825	859	760.103	0.371405	-1.42893	0.00129382	0.2255	down	yes	--	linc	chr6:41366199-41388551:-	--
MSTRG.195153	0	0	0	0	18	4	0	7.30194	#NAME?	#NAME?	0.00129564	0.2255	down	yes	--	antisense	chr7:99365252-99365903:-	--
MSTRG.94235	300	365	351	331.559	509	729	527	593.2	0.558933	-0.839252	0.00130909	0.226699	down	yes	--	linc	chr2:100857174-100866373:+	--
MSTRG.116230	143	121	134	129.938	63	31	49	47.8813	2.71375	1.44029	0.00132567	0.227927	up	yes	--	linc	chr22:10944601-10948079:-	--
MSTRG.136110	140	168	232	176.456	309	396	372	361.961	0.487499	-1.03653	0.00134452	0.228563	down	yes	--	linc	chr26:36409945-36423382:+	--
MSTRG.33927	82	14	74	55.6734	119	670	313	371.995	0.149662	-2.74022	0.00137324	0.232378	down	yes	--	antisense	chr11:47238453-47243808:-	--
MSTRG.29115	81	78	103	85.5921	102	198	331	212.664	0.402476	-1.31303	0.00139563	0.234031	down	yes	--	linc	chr11:794183-799230:-	--
ENSOARG00000025473	121	194	254	185.912	54	81	82	72.9942	2.54694	1.34877	0.00140512	0.234553	up	yes	--	lincRNA	chr12:77920132-77921048:+	--
MSTRG.59022	147	137	79	118.283	55	44	29	42.8763	2.75871	1.464	0.00146938	0.242016	up	yes	--	linc	chr15:28595534-28598569:+	--
MSTRG.184	0	18	6	7.79559	0	0	0	0	Inf	Inf	0.00150951	0.246437	up	yes	--	linc	chr1:1650259-1652913:+	--
MSTRG.180171	14	8	6	9.13135	27	47	37	37.3452	0.244512	-2.03202	0.00162546	0.26077	down	yes	--	linc	chr6:40734752-40738723:-	--
MSTRG.110740	130	280	151	182.69	58	71	77	69.2396	2.63852	1.39973	0.00165006	0.261322	up	yes	--	linc	chr20:50543750-50549367:-	--
MSTRG.96417	63	6	35	34.0322	7	1	8	5.35669	6.3532	2.66748	0.00177841	0.273158	up	yes	--	linc	chr2:125508314-125567014:+	--
MSTRG.83887	473	286	191	309.727	143	122	128	131.838	2.3493	1.23223	0.00178376	0.273158	up	yes	--	antisense	chr19:37692392-37707839:-	--
MSTRG.48966	384	1561	2284	1382.74	9	221	208	148.129	9.33464	3.22259	0.00182583	0.278451	up	yes	--	linc	chr13:76272080-76313184:-	--
MSTRG.62780	277	322	219	266.643	133	132	109	125.494	2.12474	1.08729	0.00185031	0.280503	up	yes	--	antisense	chr15:72383815-72393854:-	--
MSTRG.168023	236	200	174	199	64	75	118	86.4403	2.30217	1.203	0.00186464	0.280902	up	yes	--	linc	chr5:17748102-17756488:-	--
MSTRG.134752	0	0	0	0	2	11	6	6.41388	#NAME?	#NAME?	0.00187247	0.280939	down	yes	--	linc	chr26:19837381-19840742:+	--
MSTRG.12255	154	210	123	158.666	251	283	410	317.389	0.499911	-1.00026	0.00188151	0.281157	down	yes	--	linc	chr1:143005079-143008019:+	--
MSTRG.149463	4	4	13	6.88338	0	0	0	0	Inf	Inf	0.00190346	0.282161	up	yes	--	linc	chr3:150054955-150086574:-	--
MSTRG.161068	4	12	5	6.8318	0	0	0	0	Inf	Inf	0.00191646	0.282957	up	yes	--	linc	chr4:66049011-66064324:-	--
MSTRG.88130	5	1	5	3.60282	9	7	52	22.9272	0.157142	-2.66986	0.0019325	0.283381	down	yes	--	linc	chr2:21999933-22004123:-	--
MSTRG.97006	0	0	1	0.329652	7	11	7	8.40416	0.0392249	-4.67209	0.00196357	0.28425	down	yes	--	linc	chr2:96500105-96577196:-	--
MSTRG.204907	81	53	60	63.337	23	6	8	12.3363	5.13418	2.36013	0.00198001	0.285514	up	yes	--	linc	chr9:34867524-34872456:-	--
MSTRG.52107	55	69	45	55.0804	17	13	17	15.767	3.4934	1.80463	0.00201749	0.289791	up	yes	--	linc	chr14:24429317-24430657:+	--
MSTRG.70802	138	93	78	100.796	151	241	265	221.096	0.455895	-1.13323	0.00204106	0.290921	down	yes	--	linc	chr17:28384044-28391710:-	--
MSTRG.126269	42	31	39	36.5792	52	205	65	108.566	0.336929	-1.56948	0.00212495	0.296011	down	yes	--	linc	chr24:22321884-22327543:+	--
MSTRG.180468	233	489	139	279.89	589	1010	831	817.565	0.342346	-1.54647	0.00215147	0.297505	down	yes	--	linc	chr6:41173134-41238997:-	--
MSTRG.162931	33	49	9	29.5709	67	173	187	143.942	0.205435	-2.28324	0.00217512	0.298547	down	yes	--	linc	chr4:84786350-84791013:+	--
MSTRG.20767	395	109	333	273.881	106	130	99	112.514	2.43419	1.28344	0.0022195	0.303515	up	yes	--	linc	chr1:246392481-246401965:-	--
MSTRG.9257	696	887	683	738.92	469	403	424	434.783	1.69951	0.765122	0.00223878	0.303997	up	yes	--	antisense	chr1:103807551-103808208:+	--
MSTRG.135100	4	5	2	3.58041	9	43	13	21.9278	0.163282	-2.61456	0.00223944	0.303997	down	yes	--	linc	chr26:27656907-27659880:-	--
MSTRG.162970	5	4	0	2.92418	11	19	38	22.9168	0.1276	-2.9703	0.00225421	0.304886	down	yes	--	linc	chr4:84940190-84941382:+	--
MSTRG.136186	195	223	267	223.715	311	456	465	414.383	0.539874	-0.889305	0.00226261	0.304909	down	yes	--	linc	chr26:39977804-39986646:+	--
MSTRG.74534	304	296	219	267.049	157	122	102	127.672	2.09168	1.06466	0.0022836	0.306623	up	yes	--	antisense	chr17:71056941-71060134:-	--
MSTRG.69068	61	58	87	67.3282	94	172	210	160.303	0.420007	-1.25152	0.00230008	0.307721	down	yes	--	linc	chr17:3465758-3475938:-	--
MSTRG.183567	16	16	5	12.0399	2	0	1	0.998998	12.052	3.5912	0.00234096	0.312063	up	yes	--	linc	chr6:90509325-90510187:-	--
MSTRG.126742	0	1	1	0.652857	1	15	13	9.8047	0.0665861	-3.90863	0.00238887	0.317308	down	yes	--	linc	chr24:4667106-4669613:+	--
MSTRG.207502	0	16	12	9.1271	1	0	0	0.330427	27.6221	4.78775	0.00240914	0.317724	up	yes	--	linc	chr9:71366327-71380187:-	--
MSTRG.178121	1	1	0	0.649476	3	8	18	9.78634	0.0663656	-3.91342	0.0024379	0.320377	down	yes	--	linc	chr6:10078346-10079175:+	--
MSTRG.203093	0	0	22	7.25235	0	0	0	0	Inf	Inf	0.00253025	0.327172	up	yes	--	linc	chr9:13173220-13174299:+	--
MSTRG.124844	0	0	0	0	2	1	16	6.4097	#NAME?	#NAME?	0.00254438	0.327172	down	yes	--	linc	chr24:6221604-6222709:+	--
MSTRG.97012	1	1	1	0.979128	7	10	16	11.1089	0.0881392	-3.50407	0.00254636	0.327172	down	yes	--	linc	chr2:96579055-96584253:-	--
MSTRG.2408	0	1	2	0.982509	9	12	12	11.0943	0.0885599	-3.4972	0.00255141	0.327172	down	yes	--	linc	chr1:22261840-22291466:+	--
MSTRG.468	20	7	5	10.4361	1	0	1	0.66857	15.6096	3.96436	0.00274269	0.339937	up	yes	--	linc	chr1:2650305-2651697:-	--
MSTRG.151867	68	40	335	145.548	663	436	395	500.252	0.290949	-1.78116	0.00276744	0.341557	down	yes	--	linc	chr3:175761757-175860705:-	--
MSTRG.51740	14	12	1	8.77591	68	36	47	50.55	0.173609	-2.52609	0.00280263	0.341557	down	yes	--	linc	chr14:18973617-18978667:-	--
MSTRG.210140	10	12	24	15.0528	18	58	88	55.3408	0.272002	-1.87831	0.00281721	0.341557	down	yes	--	linc	chrAMGL01122052.1:14028-18282:-	--
MSTRG.209476	0	16	5	6.81953	0	0	0	0	Inf	Inf	0.00282633	0.341557	up	yes	--	linc	chr9:93628643-93632348:+	--
MSTRG.52613	7	22	4	10.713	0	1	1	0.676704	15.8312	3.9847	0.00283798	0.341557	up	yes	--	linc	chr14:32289770-32294558:+	--
MSTRG.200924	9	85	67	52.4955	10	2	14	8.71539	6.02331	2.59056	0.00283871	0.341557	up	yes	--	linc	chr8:70187649-70197149:+	--
MSTRG.89334	160	150	213	170.9	242	400	331	327.313	0.52213	-0.937518	0.00286599	0.343545	down	yes	--	linc	chr2:35815700-35825763:+	--
MSTRG.109659	0	1	0	0.323204	0	21	4	8.46235	0.0381932	-4.71054	0.00287376	0.343545	down	yes	--	linc	chr20:42195547-42196875:+	--
MSTRG.164124	327	374	315	331.41	243	712	875	617.224	0.536936	-0.897178	0.00299484	0.351221	down	yes	--	linc	chr4:100353671-100380111:+	--
MSTRG.136191	221	245	272	240.957	328	468	495	434.207	0.554934	-0.849611	0.00300462	0.351256	down	yes	--	linc	chr26:40054536-40066081:+	--
MSTRG.198949	51	70	53	56.7357	91	193	123	137.003	0.414121	-1.27187	0.00306998	0.357768	down	yes	--	linc	chr8:47128735-47137771:+	--
ENSOARG00000026847	8	7	4	6.19121	0	0	0	0	Inf	Inf	0.00308163	0.358001	up	yes	--	lincRNA	chr15:78000681-78005646:-	--
MSTRG.198795	0	0	0	0	0	8	9	5.75177	#NAME?	#NAME?	0.00319305	0.367978	down	yes	--	linc	chr8:46285867-46328220:+	--
MSTRG.164131	73	68	72	69.5307	68	182	253	169.637	0.409879	-1.28673	0.00319731	0.367978	down	yes	--	linc	chr4:100426549-100436299:+	--
MSTRG.110428	55	41	41	44.7121	19	12	5	12.0316	3.71623	1.89384	0.00322015	0.369459	up	yes	--	linc	chr20:48728754-48736999:+	--
MSTRG.49876	819	1608	1321	1222.4	0	68	677	251.945	4.85186	2.27854	0.00339624	0.377962	up	yes	--	linc	chr13:80404633-80412080:-	--
MSTRG.139491	3	3	2	2.60773	14	6	30	16.8016	0.155207	-2.68773	0.00342125	0.378621	down	yes	--	linc	chr26:9889498-9890997:+	--
MSTRG.93468	0	1	1	0.652857	1	22	6	9.80762	0.0665662	-3.90907	0.0034226	0.378621	down	yes	--	linc	chr2:83986181-83987955:+	--
MSTRG.180888	134	171	193	162.611	189	403	370	324.004	0.501881	-0.994583	0.00345176	0.380536	down	yes	--	linc	chr6:45540984-45550858:+	--
MSTRG.29109	18	23	37	25.5037	45	56	124	75.7583	0.336646	-1.5707	0.00346045	0.380536	down	yes	--	linc	chr11:666188-668761:-	--
MSTRG.204851	5	8	10	7.51352	20	49	21	30.299	0.247979	-2.01171	0.0034711	0.380579	down	yes	--	linc	chr9:32812011-32815259:+	--
MSTRG.43353	256	260	301	266.784	319	533	583	482.996	0.552352	-0.856341	0.00353916	0.385758	down	yes	--	linc	chr13:15993210-16006098:+	--
MSTRG.186634	25	24	23	23.4957	46	99	55	67.315	0.349041	-1.51853	0.00360703	0.386338	down	yes	--	linc	chr7:9804147-9807460:-	--
ENSOARG00000025442	0	0	0	0	0	12	5	5.75344	#NAME?	#NAME?	0.00366042	0.390882	down	yes	--	lincRNA	chr12:26036768-26039181:+	--
MSTRG.111500	0	0	0	0	12	0	5	5.65584	#NAME?	#NAME?	0.00374062	0.396067	down	yes	--	antisense	chr21:8466640-8513009:-	--
MSTRG.143944	22	20	44	28.1468	2	8	9	6.41263	4.38927	2.13398	0.00380368	0.401597	up	yes	--	linc	chr3:85531054-85537228:+	--
MSTRG.180207	704	579	302	516.386	311	287	190	264.177	1.9547	0.966944	0.00383512	0.403766	up	yes	--	antisense	chr6:37103991-37126585:-	--
MSTRG.199902	12	11	26	16.0415	37	42	83	54.5112	0.294278	-1.76475	0.00385169	0.404362	down	yes	--	linc	chr8:57358110-57361564:+	--
MSTRG.29101	14	39	53	34.6443	97	89	191	126.769	0.273288	-1.87151	0.00389116	0.407352	down	yes	--	linc	chr11:603816-608140:-	--
MSTRG.207205	8	4	6	5.8809	0	0	0	0	Inf	Inf	0.00392014	0.407801	up	yes	--	antisense	chr9:67482516-67486658:-	--
MSTRG.136115	81	86	145	102.023	201	259	222	229.171	0.445184	-1.16753	0.00394496	0.40837	down	yes	--	linc	chr26:36564822-36571576:+	--
MSTRG.642	14	1	4	6.20962	0	0	0	0	Inf	Inf	0.00401214	0.414167	up	yes	--	linc	chr1:3752046-3752772:+	--
MSTRG.197582	10	6	8	7.83916	0	1	0	0.338561	23.1544	4.53321	0.00419953	0.428418	up	yes	--	linc	chr8:26915820-26916316:+	--
MSTRG.221499	0	0	0	0	4	4	8	5.3811	#NAME?	#NAME?	0.00422279	0.428418	down	yes	--	linc	chrX:73912134-73913648:+	--
MSTRG.208002	0	0	0	0	5	7	4	5.37463	#NAME?	#NAME?	0.00422823	0.428418	down	yes	--	linc	chr9:73508556-73510128:-	--
MSTRG.29111	62	125	72	84.3644	104	195	395	233.95	0.360608	-1.4715	0.00422897	0.428418	down	yes	--	linc	chr11:694564-783125:-	--
MSTRG.2484	0	0	0	0	8	1	7	5.34898	#NAME?	#NAME?	0.00424992	0.428418	down	yes	--	antisense	chr1:22737171-22741540:+	--
MSTRG.158644	33	24	45	33.3582	69	77	111	86.4025	0.386079	-1.37303	0.00425423	0.428418	down	yes	--	antisense	chr4:32503363-32609436:+	--
MSTRG.79377	9	22	20	16.64	40	79	34	51.4603	0.323356	-1.6288	0.00428606	0.430452	down	yes	--	linc	chr18:42587363-42591660:+	--
MSTRG.150522	2	0	2	1.31185	12	10	12	11.4085	0.114989	-3.12043	0.00434855	0.435549	down	yes	--	antisense	chr3:161797873-161806073:+	--
MSTRG.183736	0	2	2	1.30571	14	8	12	11.3922	0.114615	-3.12513	0.00436413	0.43593	down	yes	--	linc	chr6:92040241-92040878:-	--
MSTRG.128191	3582	3694	3330	3460.36	4714	6865	4067	5257.08	0.658229	-0.603338	0.00438845	0.436142	down	no	--	linc	chr24:39569708-40038970:-	--
MSTRG.181153	16	30	41	28.4322	51	108	77	79.4534	0.357848	-1.48258	0.00439219	0.436142	down	yes	--	linc	chr6:50039094-50047540:+	--
MSTRG.127127	1	7	4	3.90731	12	48	7	22.583	0.17302	-2.53099	0.00441499	0.436142	down	yes	--	linc	chr24:31453024-31454628:+	--
MSTRG.149822	16	4	11	10.1393	40	49	25	38.2601	0.26501	-1.91588	0.00455749	0.446815	down	yes	--	linc	chr3:152641187-152644643:+	--
MSTRG.29084	29	28	45	33.3459	79	65	111	85.6441	0.389355	-1.36084	0.00464328	0.452431	down	yes	--	linc	chr11:861398-1004912:-	--
MSTRG.135167	2	16	1	6.15347	0	0	0	0	Inf	Inf	0.0046514	0.452431	up	yes	--	linc	chr26:31012537-31015371:+	--
MSTRG.111512	7	19	11	12.051	2	0	2	1.33714	9.01249	3.17193	0.00468887	0.452513	up	yes	--	linc	chr21:8708553-8714134:+	--
MSTRG.158536	299	290	262	277.653	340	464	687	501.742	0.553379	-0.85366	0.00474269	0.452956	down	yes	--	antisense	chr4:31909462-31919102:+	--
MSTRG.107356	99	106	145	114.36	164	271	244	228.447	0.500598	-0.998275	0.0047815	0.453191	down	yes	--	linc	chr20:16235216-16239821:-	--
MSTRG.5144	9	1	16	8.53408	84	37	36	52.4558	0.162691	-2.61979	0.00496436	0.465616	down	yes	--	linc	chr1:57401595-57440866:+	--
MSTRG.35435	1	0	0	0.326272	3	10	8	7.08203	0.0460704	-4.44002	0.00497449	0.465616	down	yes	--	linc	chr11:60066174-60066502:-	--
MSTRG.6501	48	67	4	38.6344	7	0	3	3.32742	11.6109	3.53741	0.00497542	0.465616	up	yes	--	linc	chr1:73223929-73273708:-	--
MSTRG.98713	1854	2024	2069	1941.12	1879	3478	3540	2995.41	0.648032	-0.625863	0.00501976	0.467339	down	no	--	linc	chr2:156024533-156065523:-	--
MSTRG.154990	1	10	6	5.53623	0	0	0	0	Inf	Inf	0.00502184	0.467339	up	yes	--	linc	chr3:212159777-212160485:-	--
ENSOARG00000025302	199	184	128	166.593	74	85	67	75.8849	2.19534	1.13445	0.00505687	0.468507	up	yes	--	lincRNA	chr5:35355007-35368975:+	--
MSTRG.133432	86	104	63	82.4407	116	192	212	175.02	0.471037	-1.08609	0.00511277	0.471832	down	yes	--	linc	chr25:31484346-31489763:+	--
MSTRG.168560	1267	1039	868	1035.33	952	1516	2744	1755.69	0.589702	-0.761941	0.00512904	0.471832	down	yes	--	linc	chr5:21664045-21687533:-	--
MSTRG.6511	14	10	0	7.79985	1	0	0	0.330427	23.6053	4.56104	0.00514558	0.471832	up	yes	--	linc	chr1:73223335-73223868:-	--
MSTRG.29467	8	16	4	9.10005	1	1	0	0.668988	13.6027	3.76582	0.00516755	0.471832	up	yes	--	linc	chr11:8408063-8409405:-	--
MSTRG.145685	0	0	0	0	1	2	13	5.40341	#NAME?	#NAME?	0.00519217	0.471832	down	yes	--	antisense	chr3:103492177-103493347:-	--
MSTRG.180636	1	1	2	1.30878	8	14	11	11.1028	0.117878	-3.08463	0.00519474	0.471832	down	yes	--	linc	chr6:43506502-43507523:-	--
MSTRG.224342	1	2	1	1.30233	9	16	8	11.096	0.11737	-3.09086	0.00520562	0.471832	down	yes	--	linc	chrX:107012793-107024758:-	--
MSTRG.97816	1194	1885	1471	1483.73	814	1016	127	655.89	2.26216	1.1777	0.00520735	0.471832	up	yes	--	linc	chr2:140313882-140411652:-	--
MSTRG.128235	471	515	404	453.304	674	1015	572	759.765	0.596637	-0.745075	0.00532098	0.476809	down	yes	--	linc	chr24:39995573-40012934:-	--
MSTRG.48205	151	75	17	79.1115	19	22	32	24.547	3.22285	1.68834	0.00533809	0.476809	up	yes	--	linc	chr13:67073425-67075287:+	--
MSTRG.180458	80	155	28	85.4287	209	315	273	268.019	0.318741	-1.64954	0.00533948	0.476809	down	yes	--	linc	chr6:41337455-41343782:-	--
MSTRG.118033	1	0	2	0.985576	29	2	1	10.5977	0.0929994	-3.42663	0.00541357	0.47972	down	yes	--	linc	chr22:30738818-30740507:+	--
MSTRG.14854	119	224	98	143.53	42	79	51	57.8695	2.48023	1.31048	0.00543792	0.47972	up	yes	--	antisense	chr1:176107799-176198480:+	--
MSTRG.107874	4	2	0	1.9515	19	3	27	16.4237	0.118822	-3.07312	0.00546206	0.47972	down	yes	--	linc	chr20:21155108-21167296:+	--
MSTRG.212980	25	29	23	25.1117	38	76	88	68.0434	0.369054	-1.43809	0.00546754	0.47972	down	yes	--	linc	chrJH922578.1:2059-5150:+	--
MSTRG.180277	114	224	28	118.823	281	352	416	352.691	0.336904	-1.56959	0.00548155	0.47972	down	yes	--	linc	chr6:40989784-41005339:-	--
MSTRG.27394	15	5	12	10.4659	0	1	2	1.01485	10.3128	3.36637	0.00548597	0.47972	up	yes	--	linc	chr10:69202875-69203428:-	--
MSTRG.47040	0	0	0	0	0	1	15	5.4107	#NAME?	#NAME?	0.00548941	0.47972	down	yes	--	linc	chr13:54720001-54720563:-	--
MSTRG.164857	18	13	5	11.7228	2	1	1	1.33756	8.76434	3.13164	0.00550859	0.47972	up	yes	--	antisense	chr4:106856310-106859203:-	--
MSTRG.162927	0	1	0	0.323204	6	1	14	7.05512	0.0458113	-4.44815	0.00552799	0.47972	down	yes	--	linc	chr4:84720966-84722437:-	--
MSTRG.136187	265	231	342	273.863	336	492	582	474.395	0.57729	-0.792632	0.00554028	0.47972	down	yes	--	linc	chr26:39995139-40008468:+	--
MSTRG.13407	0	0	0	0	2	4	9	5.05838	#NAME?	#NAME?	0.00554982	0.47972	down	yes	--	linc	chr1:161200846-161221043:+	--
MSTRG.175	427	434	459	430.899	302	246	183	244.955	1.75909	0.814832	0.00555331	0.47972	up	yes	--	linc	chr1:1560970-1568337:+	--
MSTRG.34957	0	0	0	0	10	3	2	4.99624	#NAME?	#NAME?	0.00561587	0.482386	down	yes	--	linc	chr11:54754606-54755311:+	--
MSTRG.15871	666	555	317	501.175	326	249	222	267.089	1.87644	0.907996	0.00562322	0.482386	up	yes	--	linc	chr1:191243097-191260240:+	--
MSTRG.170030	263	218	241	235.714	271	473	517	424.505	0.555268	-0.848743	0.00567337	0.485565	down	yes	--	linc	chr5:34834023-34843310:+	--
MSTRG.113511	334	258	241	271.808	182	126	112	140.668	1.93226	0.950287	0.00570253	0.486936	up	yes	--	linc	chr21:39599177-39600245:+	--
MSTRG.69060	291	220	385	292.966	359	627	773	592.285	0.494637	-1.01556	0.00583689	0.491298	down	yes	--	linc	chr17:3426817-3585973:-	--
MSTRG.36278	0	0	0	0	16	0	0	5.28684	#NAME?	#NAME?	0.00592808	0.493033	down	yes	--	linc	chr12:3674645-3684992:+	--
MSTRG.83196	91	106	117	102.52	128	302	208	214.874	0.477116	-1.06759	0.00593711	0.493033	down	yes	--	linc	chr19:30021169-30031572:-	--
MSTRG.207267	4	9	3	5.20288	29	33	6	22.7838	0.228359	-2.13062	0.00595476	0.493033	down	yes	--	linc	chr9:68443659-68445875:-	--
MSTRG.202212	242	369	216	269.425	157	130	122	137.143	1.96455	0.974199	0.00598173	0.493033	up	yes	--	linc	chr8:88744138-88758570:+	--
MSTRG.4676	21	10	13	14.3692	9	77	55	47.6409	0.301615	-1.72922	0.0059868	0.493033	down	yes	--	linc	chr1:47640016-47643425:-	--
MSTRG.147769	935	990	759	875.242	1217	1387	1323	1319.08	0.663526	-0.591774	0.00600674	0.493578	down	no	--	linc	chr3:129403322-129535603:-	--
MSTRG.80007	4	3	48	18.098	4	2	0	1.99883	9.05429	3.1786	0.0060604	0.495789	up	yes	--	linc	chr18:63449397-63463328:-	--
MSTRG.204913	150	210	188	178.788	104	63	85	84.4359	2.11744	1.08232	0.00624845	0.504491	up	yes	--	linc	chr9:34890652-34916235:-	--
MSTRG.84917	972	1355	956	1070.23	661	605	766	682.259	1.56865	0.649523	0.0062872	0.506516	up	no	--	linc	chr19:50983599-50988273:+	--
MSTRG.194198	6	11	2	6.17218	21	32	31	28.2553	0.218443	-2.19467	0.00630203	0.506609	down	yes	--	linc	chr7:80547999-80549530:+	--
MSTRG.117784	1	0	0	0.326272	11	4	5	6.67966	0.0488456	-4.35563	0.00639016	0.511475	down	yes	--	linc	chr22:28981695-28992939:-	--
MSTRG.162858	9	1	6	5.23756	0	0	0	0	Inf	Inf	0.00642108	0.511703	up	yes	--	linc	chr4:82578019-82578415:-	--
MSTRG.11429	10	9	3	7.16051	1	0	0	0.330427	21.6705	4.43766	0.00642767	0.511703	up	yes	--	linc	chr1:128193381-128194020:+	--
MSTRG.88128	6	4	18	9.18419	19	12	175	69.5158	0.132116	-2.92012	0.00643812	0.511703	down	yes	--	linc	chr2:21970641-21982390:-	--
MSTRG.35133	4	10	2	5.19644	0	0	0	0	Inf	Inf	0.00644825	0.511703	up	yes	--	linc	chr11:55657293-55658014:+	--
MSTRG.172064	5	3	1	2.93062	36	13	2	16.973	0.172664	-2.53396	0.00655295	0.515878	down	yes	--	antisense	chr5:56862573-56872204:-	--
MSTRG.181246	82	77	58	70.7608	51	219	213	163.021	0.43406	-1.20403	0.00657045	0.515878	down	yes	--	linc	chr6:43594058-43602800:-	--
MSTRG.112889	79	60	39	58.0242	30	13	11	18.0337	3.21754	1.68596	0.00668041	0.52085	up	yes	--	linc	chr21:31843043-31844148:-	--
MSTRG.184425	15	20	9	14.325	22	40	72	45.1581	0.317219	-1.65645	0.00680375	0.526787	down	yes	--	linc	chr6:99992009-99998088:+	--
MSTRG.209822	280	210	240	238.346	81	153	55	97.1623	2.45307	1.29459	0.00683003	0.526787	up	yes	--	linc	chr9:94423934-94433843:+	--
MSTRG.165965	142	198	96	141.972	77	75	36	63.0081	2.25323	1.17199	0.00683507	0.526787	up	yes	--	linc	chr5:1100298-1102365:-	--
MSTRG.197490	15	53	25	30.2652	10	6	6	7.3645	4.10961	2.039	0.00683732	0.526787	up	yes	--	linc	chr8:23251672-23253730:+	--
MSTRG.128868	22	51	54	41.4626	58	258	42	120.715	0.343474	-1.54173	0.00688031	0.528999	down	yes	--	linc	chr25:3079992-3086763:+	--
MSTRG.83533	152	194	79	138.337	81	52	41	58.2336	2.37556	1.24827	0.00695462	0.531405	up	yes	--	linc	chr19:34703170-34756048:-	--
MSTRG.126757	7	2	10	6.22683	4	13	66	28.0404	0.222066	-2.17094	0.00702513	0.535688	down	yes	--	linc	chr24:4905350-4909515:+	--
MSTRG.76216	1	2	5	2.62094	27	18	1	15.3538	0.170703	-2.55044	0.00705436	0.536005	down	yes	--	linc	chr18:18591148-18600125:+	--
MSTRG.128452	37	28	37	33.3189	12	9	7	9.37918	3.55243	1.82881	0.00719165	0.541874	up	yes	--	linc	chr24:41974222-41976460:-	--
MSTRG.197489	1	26	21	15.6523	2	1	4	2.35199	6.65492	2.73442	0.0072362	0.542847	up	yes	--	linc	chr8:23243558-23244754:+	--
MSTRG.32345	15	11	5	10.0976	51	36	14	33.774	0.298975	-1.7419	0.00730328	0.544563	down	yes	--	linc	chr11:34683538-34685523:+	--
MSTRG.14857	1	15	1	5.50399	0	0	0	0	Inf	Inf	0.00734676	0.544563	up	yes	--	linc	chr1:176173516-176177510:+	--
ENSOARG00000026493	3	8	35	15.1023	2	2	2	2.01426	7.49767	2.90644	0.0073909	0.545764	up	yes	--	lincRNA	chr9:13128940-13142508:+	--
MSTRG.157880	11	15	13	12.7225	7	84	37	43.2634	0.294072	-1.76576	0.00740635	0.545764	down	yes	--	linc	chr4:19945193-19947397:-	--
MSTRG.94427	59	74	49	59.3201	26	13	24	21.1078	2.81034	1.49074	0.00744962	0.547769	up	yes	--	linc	chr2:103467355-103468085:-	--
MSTRG.204314	8	14	4	8.45364	1	1	0	0.668988	12.6365	3.65952	0.00755195	0.551463	up	yes	--	linc	chr9:27481066-27492203:-	--
MSTRG.136190	253	317	476	341.917	484	659	761	640.365	0.533941	-0.905249	0.007649	0.555188	down	yes	--	linc	chr26:40029086-40048884:+	--
MSTRG.99470	11267	11245	9521	10449.2	9969	17184	19318	15644.1	0.667929	-0.582233	0.00767037	0.555188	down	no	--	linc	chr2:164355466-164427586:+	--
MSTRG.184431	17	16	10	14.0144	31	25	76	44.4061	0.315596	-1.66385	0.00779798	0.560049	down	yes	--	linc	chr6:100042580-100045032:+	--
MSTRG.29102	24	37	65	41.2165	82	99	197	127.227	0.323961	-1.62611	0.0079202	0.566631	down	yes	--	linc	chr11:609333-614507:-	--
MSTRG.29100	10	20	32	20.2757	39	66	83	63.2975	0.320323	-1.6424	0.00798549	0.566696	down	yes	--	linc	chr11:597377-601917:-	--
MSTRG.134753	0	0	1	0.329652	1	12	6	6.42201	0.0513316	-4.28401	0.00800164	0.566696	down	yes	--	linc	chr26:19849749-19853004:+	--
MSTRG.205437	0	1	0	0.323204	1	10	8	6.42118	0.0503341	-4.31232	0.00801226	0.566696	down	yes	--	linc	chr9:40948789-40949426:-	--
MSTRG.125469	0	1	0	0.323204	1	9	9	6.42076	0.0503374	-4.31223	0.00801287	0.566696	down	yes	--	linc	chr24:12627213-12719860:-	--
MSTRG.211344	24	9	36	22.6068	55	142	57	85.5233	0.264335	-1.91956	0.00812362	0.571258	down	yes	--	linc	chrJH921634.1:5602-12071:-	--
MSTRG.89003	362	390	468	398.437	691	674	520	632.35	0.63009	-0.66637	0.00818818	0.571759	down	no	--	linc	chr2:32589484-32671623:-	--
MSTRG.117982	6	9	10	8.16299	88	4	4	31.7844	0.256824	-1.96115	0.00820178	0.571759	down	yes	--	linc	chr22:30677976-30680708:+	--
MSTRG.5822	7	11	2	6.49846	10	8	73	30.6972	0.211695	-2.23994	0.00824973	0.573596	down	yes	--	linc	chr1:66159213-66160871:-	--
MSTRG.197488	69	192	121	124.456	52	20	11	27.673	4.49738	2.16908	0.0083105	0.574325	up	yes	--	linc	chr8:23230550-23235044:+	--
MSTRG.104091	49	36	9	30.5895	11	6	6	7.69492	3.97529	1.99106	0.00834113	0.574325	up	yes	--	linc	chr2:233774547-233775231:+	--
MSTRG.136784	87	57	84	74.4991	41	145	315	169.154	0.440422	-1.18304	0.00837715	0.574905	down	yes	--	linc	chr26:42427378-42443815:+	--
MSTRG.198948	312	326	325	314.298	317	711	582	542.261	0.579607	-0.786854	0.00841555	0.576473	down	yes	--	linc	chr8:47095824-47123989:+	--
MSTRG.138612	4	10	1	4.86678	0	0	0	0	Inf	Inf	0.00847919	0.579761	up	yes	--	linc	chr3:21391276-21396603:-	--
MSTRG.109207	56	37	17	35.8339	6	13	12	10.4416	3.43185	1.77899	0.00875291	0.592959	up	yes	--	linc	chr20:37087736-37092370:+	--
MSTRG.153309	661	752	825	730.678	641	1724	1110	1170.82	0.624073	-0.680213	0.00876823	0.592959	down	yes	--	linc	chr3:194256996-194267682:-	--
MSTRG.69543	18	7	15	13.0801	1	4	1	2.02281	6.46629	2.69294	0.00880872	0.593642	up	yes	--	linc	chr17:6620780-6621716:-	--
MSTRG.44820	469	394	675	502.879	747	1041	797	868.771	0.57884	-0.788764	0.00885843	0.594788	down	yes	--	linc	chr13:33085618-33111000:+	--
MSTRG.113080	124	4	1	42.0802	9	7	0	5.34377	7.87462	2.97721	0.00885947	0.594788	up	yes	--	linc	chr21:35397808-35399193:+	--
MSTRG.69445	119	90	112	104.836	192	233	180	203.192	0.515943	-0.954716	0.00888026	0.595106	down	yes	--	antisense	chr17:9441540-9448664:+	--
MSTRG.94821	0	0	0	0	0	12	2	4.73902	#NAME?	#NAME?	0.0088994	0.595312	down	yes	--	linc	chr2:106958603-106959021:-	--
MSTRG.151797	3	2	1	1.95488	2	25	11	12.8444	0.152196	-2.716	0.00893558	0.596656	down	yes	--	linc	chr3:175887173-175888675:+	--
MSTRG.164118	4	15	6	8.13107	1	1	0	0.668988	12.1543	3.60339	0.0091435	0.604009	up	yes	--	linc	chr4:100079183-100079694:-	--
MSTRG.156017	0	0	0	0	12	0	2	4.64141	#NAME?	#NAME?	0.00927579	0.609949	down	yes	--	linc	chr3:220756109-220758536:-	--
MSTRG.187555	5026	4293	5069	4698.36	5148	9098	6235	6889.59	0.681952	-0.552259	0.0092828	0.609949	down	no	--	linc	chr7:17728265-18107270:+	--
MSTRG.135870	106	95	88	94.2986	199	185	169	185.535	0.508253	-0.976382	0.00935769	0.611197	down	yes	--	linc	chr26:37504521-37509537:-	--
MSTRG.151978	872	826	997	880.139	1661	927	1414	1340.82	0.656419	-0.607312	0.00936776	0.611197	down	no	--	linc	chr3:178541135-178569605:-	--
MSTRG.203228	6	6	14	8.51199	16	35	35	28.9715	0.293806	-1.76706	0.00939829	0.611903	down	yes	--	linc	chr9:5822374-5825679:-	--
MSTRG.29122	18	17	9	14.3342	29	36	60	42.0592	0.340811	-1.55295	0.00941253	0.611903	down	yes	--	linc	chr11:913566-915745:-	--
MSTRG.49563	7	67	65	45.366	6	1	0	2.32113	19.5448	4.28871	0.00951053	0.612119	up	yes	--	linc	chr13:81142883-81158829:+	--
MSTRG.128229	559	621	589	577.261	782	1095	754	884.078	0.652953	-0.61495	0.00954605	0.612119	down	no	--	linc	chr24:39881875-39946173:-	--
MSTRG.202201	39	33	31	33.6096	9	11	10	10.0794	3.33447	1.73746	0.00957923	0.612119	up	yes	--	linc	chr8:88694524-88699872:+	--
MSTRG.170669	152	294	203	211.535	133	101	79	104.855	2.01741	1.0125	0.00959039	0.612119	up	yes	--	linc	chr5:41567753-41568865:-	--
MSTRG.78961	132	66	148	113.188	256	257	206	241.257	0.469159	-1.09185	0.00968153	0.615865	down	yes	--	linc	chr18:50189639-50206493:-	--
MSTRG.51993	2955	1991	1046	1952.45	1214	690	654	855.891	2.28119	1.18979	0.0097014	0.615865	up	yes	--	linc	chr14:20992619-21024372:-	--
MSTRG.75548	876	958	531	770.489	402	453	529	465.077	1.65669	0.728304	0.0097052	0.615865	up	yes	--	antisense	chr17:71624697-71631023:+	--
MSTRG.213156	0	0	0	0	4	3	6	4.36625	#NAME?	#NAME?	0.00978941	0.616162	down	yes	--	linc	chrJH922683.1:3358-3707:+	--
MSTRG.105704	8	7	5	6.52087	0	0	1	0.338143	19.2844	4.26936	0.00985768	0.616162	up	yes	--	antisense	chr2:247830870-247831451:-	--
MSTRG.29112	8	9	7	7.82658	21	20	40	27.2359	0.287363	-1.79906	0.00986449	0.616162	down	yes	--	linc	chr11:704283-705319:-	--
MSTRG.180268	2	10	2	4.54389	19	36	36	30.6394	0.148302	-2.75339	0.00991415	0.616162	down	yes	--	linc	chr6:40928857-40929973:-	--
MSTRG.128973	53	71	32	50.7888	15	115	242	125.721	0.403979	-1.30765	0.00991607	0.616162	down	yes	--	linc	chr25:4388053-4401850:+	--
MSTRG.77230	326	350	305	320.03	625	608	347	529.698	0.604175	-0.726962	0.00992092	0.616162	down	yes	--	linc	chr18:26786418-26794976:+	--
MSTRG.35283	3	2	5	3.27348	20	20	7	15.7468	0.207883	-2.26616	0.00992434	0.616162	down	yes	--	linc	chr11:57259417-57260380:+	--
MSTRG.162490	0	1	1	0.652857	16	5	2	7.65593	0.0852746	-3.55174	0.00994042	0.616162	down	yes	--	linc	chr4:78281788-78282637:+	--
MSTRG.124782	1	0	0	0.326272	0	4	15	6.42639	0.0507706	-4.29986	0.0100406	0.618816	down	yes	--	linc	chr24:6046426-6047293:+	--
MSTRG.165209	12	11	16	12.7449	1	4	1	2.02281	6.3006	2.65549	0.0101834	0.623778	up	yes	--	linc	chr4:110369358-110371427:+	--
MSTRG.80250	1	0	0	0.326272	2	12	4	6.07616	0.0536971	-4.21901	0.0102203	0.625007	down	yes	--	antisense	chr18:65828832-65831499:-	--
MSTRG.110190	1320	1553	1056	1280.73	1061	724	744	847.28	1.51158	0.596054	0.0102394	0.625142	up	no	--	linc	chr20:47326098-47339964:-	--
MSTRG.160418	207	199	216	203.061	309	399	329	348.437	0.582777	-0.778985	0.010435	0.634994	down	yes	--	linc	chr4:42282156-42291278:+	--
MSTRG.106607	2018	3439	1956	2414.72	1607	888	765	1090.32	2.21469	1.1471	0.010594	0.637134	up	yes	--	linc	chr20:8718905-8732686:-	--
MSTRG.164132	266	225	222	232.692	135	516	599	421.853	0.551596	-0.858317	0.0106102	0.637134	down	yes	--	linc	chr4:100439635-100460692:+	--
MSTRG.139545	164	207	55	138.543	66	61	45	57.6768	2.40205	1.26427	0.0106282	0.637134	up	yes	--	linc	chr26:11853225-11858851:-	--
MSTRG.86965	3	0	2	1.63812	23	10	1	11.3236	0.144664	-2.78922	0.0106407	0.637134	down	yes	--	linc	chr2:9173062-9174965:-	--
MSTRG.201162	0	1	1	0.652857	7	7	8	7.38806	0.0883664	-3.50036	0.0106846	0.637134	down	yes	--	linc	chr8:74214567-74216853:-	--
MSTRG.82681	0	7	7	4.57	0	0	0	0	Inf	Inf	0.010685	0.637134	up	yes	--	linc	chr19:21255389-21256064:-	--
MSTRG.196651	175	0	18	63.0313	11	13	28	17.504	3.60097	1.84838	0.0107006	0.637134	up	yes	--	linc	chr8:15503623-15512931:+	--
ENSOARG00000026752	7	7	0	4.54633	0	0	0	0	Inf	Inf	0.010706	0.637134	up	yes	--	lincRNA	chr22:32906604-32909575:+	--
MSTRG.61811	1	0	0	0.326272	5	1	12	6.04841	0.0539434	-4.21241	0.0107147	0.637134	down	yes	--	linc	chr15:61692463-61694111:-	--
MSTRG.196975	1	2	1	1.30233	5	13	11	9.773	0.133258	-2.9077	0.0107925	0.638324	down	yes	--	linc	chr8:19334280-19335387:-	--
MSTRG.133949	1	0	0	0.326272	16	2	1	6.3021	0.0517719	-4.27169	0.010817	0.638324	down	yes	--	linc	chr26:16023844-16025668:+	--
MSTRG.83635	6	15	8	9.44291	58	23	15	32.0238	0.294871	-1.76184	0.0108593	0.639074	down	yes	--	linc	chr19:22208549-22211544:+	--
MSTRG.180742	33	4	4	13.3784	1	3	0	1.34611	9.93856	3.31304	0.0109067	0.640558	up	yes	--	linc	chr6:44828043-44829860:-	--
MSTRG.138715	4	7	2	4.22682	22	16	16	18.0967	0.233569	-2.09808	0.0109504	0.642106	down	yes	--	linc	chr3:23495484-23496816:-	--
MSTRG.60074	4	38	16	18.8613	1	2	6	3.03641	6.21172	2.63499	0.0110676	0.64753	up	yes	--	antisense	chr15:39971655-39999569:+	--
MSTRG.124769	7	6	12	8.17895	3	22	64	30.0808	0.2719	-1.87885	0.0110778	0.64753	down	yes	--	linc	chr24:6017050-6022356:+	--
MSTRG.82740	0	0	0	0	3	10	0	4.37689	#NAME?	#NAME?	0.0111096	0.648137	down	yes	--	linc	chr19:22743695-22744338:+	--
MSTRG.125523	2	1	3	1.9647	6	11	18	11.7933	0.166595	-2.58558	0.0111232	0.648137	down	yes	--	linc	chr24:13895685-13898588:+	--
MSTRG.186923	1	4	1	1.94874	6	10	19	11.7929	0.165247	-2.5973	0.0111469	0.6485	down	yes	--	linc	chr7:12495452-12507977:+	--
MSTRG.134747	12	1	8	6.87568	7	62	42	37.5058	0.183323	-2.44754	0.0112006	0.650561	down	yes	--	linc	chr26:19720341-19734598:+	--
MSTRG.67864	344	276	418	339.236	345	706	632	566.728	0.598588	-0.740364	0.0112534	0.651627	down	yes	--	linc	chr16:57231891-57240921:-	--
MSTRG.51002	1544	1634	1870	1648.33	1924	2757	2302	2347.56	0.702146	-0.510157	0.0114002	0.656574	down	no	--	linc	chr14:4922023-5456179:+	--
MSTRG.128541	1	6	1	2.59515	0	12	69	27.3946	0.0947323	-3.4	0.0114042	0.656574	down	yes	--	linc	chr25:309943-312813:-	--
MSTRG.220540	0	0	0	0	1	1	11	4.38856	#NAME?	#NAME?	0.0115325	0.660342	down	yes	--	linc	chrX:61170436-61171345:+	--
MSTRG.162859	15	0	0	4.89408	0	0	0	0	Inf	Inf	0.0115347	0.660342	up	yes	--	linc	chr4:82579662-82580406:-	--
MSTRG.64643	84	266	245	194.144	105	89	70	88.4968	2.1938	1.13343	0.0116051	0.660342	up	yes	--	antisense	chr16:10204229-10217492:+	--
MSTRG.160421	233	233	295	248.575	284	560	422	426.132	0.58333	-0.777616	0.0116068	0.660342	down	yes	--	linc	chr4:42339950-42352363:+	--
MSTRG.174056	23	14	20	18.6222	45	41	62	49.7151	0.374578	-1.41666	0.0116248	0.660342	down	yes	--	antisense	chr5:78669326-78673473:+	--
MSTRG.177443	1249	1538	1281	1326.89	1505	2076	2055	1895.03	0.700193	-0.514175	0.0116297	0.660342	down	no	--	linc	chr6:4922078-4930477:+	--
MSTRG.214406	23	49	53	40.8128	85	93	100	93.3868	0.43703	-1.1942	0.0116447	0.660342	down	yes	--	linc	chrJH923562.1:1-5227:+	--
MSTRG.179733	1287	872	1071	1054.8	1574	1740	1373	1573.46	0.670373	-0.576965	0.0116712	0.660342	down	no	--	linc	chr6:28864772-28987799:+	--
MSTRG.98727	982	1100	1145	1053.38	969	1927	1863	1602.55	0.657312	-0.60535	0.0117094	0.66149	down	no	--	linc	chr2:156088383-156105762:-	--
MSTRG.144464	0	0	0	0	0	12	1	4.40087	#NAME?	#NAME?	0.0117609	0.66276	down	yes	--	linc	chr3:92633792-92634218:+	--
MSTRG.202156	0	0	0	0	0	13	0	4.40129	#NAME?	#NAME?	0.0117781	0.66276	down	yes	--	linc	chr8:88420482-88421972:+	--
MSTRG.186790	0	0	0	0	0	1	12	4.39627	#NAME?	#NAME?	0.0117878	0.66276	down	yes	--	linc	chr7:10591073-10617965:+	--
MSTRG.143169	48	48	47	46.6685	95	105	105	102.444	0.455549	-1.13432	0.0118515	0.664453	down	yes	--	linc	chr3:76830451-76834289:-	--
MSTRG.204668	136	140	150	139.069	56	83	24	54.7199	2.54148	1.34567	0.0120604	0.672102	up	yes	--	linc	chr9:32435907-32438568:-	--
MSTRG.58628	116	89	47	82.1064	40	29	31	33.5178	2.44964	1.29257	0.0120809	0.672233	up	yes	--	linc	chr15:21241613-21243338:+	--
MSTRG.213012	6	3	6	4.90516	22	22	14	19.4517	0.252171	-1.98753	0.0121544	0.674298	down	yes	--	linc	chrJH922610.1:665-14311:-	--
ENSOARG00000025285	5	9	5	6.18846	1	0	0	0.330427	18.7287	4.22718	0.0122763	0.679025	up	yes	--	lincRNA	chr5:4518875-4520108:+	--
MSTRG.147032	9	14	5	9.10957	0	8	88	32.4651	0.280596	-1.83343	0.012441	0.686089	down	yes	--	linc	chr3:123003970-123007039:-	--
MSTRG.2018	58	53	34	47.2618	68	148	93	104.023	0.454338	-1.13816	0.0124709	0.686715	down	yes	--	linc	chr1:16209125-16212454:-	--
MSTRG.143864	15	38	21	24.0985	67	33	91	64.0821	0.376057	-1.41098	0.0125259	0.688261	down	yes	--	linc	chr3:83573458-83577602:-	--
MSTRG.170304	4	26	18	15.6421	4	1	4	3.01284	5.19182	2.37624	0.0127371	0.693277	up	yes	--	linc	chr5:37415479-37419273:-	--
MSTRG.180467	192	386	59	206.851	387	575	468	480.799	0.430223	-1.21684	0.0127411	0.693277	down	yes	--	linc	chr6:41158410-41172525:-	--
MSTRG.69525	37	24	21	26.7517	41	86	67	65.3193	0.409552	-1.28788	0.0127606	0.693277	down	yes	--	linc	chr17:6556582-6616881:+	--
MSTRG.110117	71	238	152	150.195	61	16	16	30.9833	4.84761	2.27727	0.0128646	0.693277	up	yes	--	linc	chr20:46316934-46320859:-	--
MSTRG.126768	2	3	4	2.94077	11	6	26	14.4578	0.203404	-2.29758	0.0129445	0.693277	down	yes	--	linc	chr24:5268618-5272888:+	--
MSTRG.134115	26	15	31	23.5503	62	54	59	58.7192	0.401067	-1.31808	0.0129569	0.693277	down	yes	--	linc	chr26:18472565-18475681:-	--
MSTRG.165325	1	1	2	1.30878	6	5	17	9.4238	0.13888	-2.84809	0.0129846	0.693277	down	yes	--	linc	chr4:113463247-113464061:+	--
MSTRG.43355	340	317	396	343.93	438	551	622	541.599	0.635028	-0.655108	0.0130117	0.693277	down	no	--	linc	chr13:16014465-16030252:+	--
MSTRG.202348	0	0	0	0	0	6	6	4.06022	#NAME?	#NAME?	0.0130196	0.693277	down	yes	--	linc	chr8:89407002-89407727:-	--
MSTRG.54752	0	0	0	0	0	6	6	4.06022	#NAME?	#NAME?	0.0130196	0.693277	down	yes	--	linc	chr14:49896666-49901038:-	--
MSTRG.219722	11	13	6	9.76856	24	35	32	30.6005	0.319229	-1.64734	0.0130276	0.693277	down	yes	--	linc	chrX:53573266-53575752:-	--
MSTRG.117769	0	0	0	0	1	6	5	4.05251	#NAME?	#NAME?	0.0130357	0.693277	down	yes	--	linc	chr22:28965819-28970891:-	--
MSTRG.107355	1104	938	1160	1045.77	1153	1658	1721	1524.26	0.686081	-0.543549	0.0130616	0.693277	down	no	--	linc	chr20:16174603-16226193:-	--
MSTRG.94001	0	0	0	0	0	8	4	4.06106	#NAME?	#NAME?	0.0131074	0.693277	down	yes	--	linc	chr2:95225003-95248534:-	--
MSTRG.29814	0	0	0	0	7	5	0	4.0058	#NAME?	#NAME?	0.0131336	0.693277	down	yes	--	linc	chr11:11872201-11872727:-	--
MSTRG.21924	1	0	0	0.326272	6	1	10	5.70255	0.057215	-4.12746	0.0131338	0.693277	down	yes	--	linc	chr1:260378962-260379840:-	--
MSTRG.10422	0	0	1	0.329652	7	9	1	5.69818	0.0578522	-4.11149	0.013136	0.693277	down	yes	--	linc	chr1:116934333-116964553:+	--
MSTRG.207905	17	26	13	18.2354	59	47	38	48.257	0.377881	-1.404	0.0131495	0.693277	down	yes	--	linc	chr9:75267232-75275086:+	--
MSTRG.161890	27	27	40	30.7219	11	4	13	9.3848	3.27358	1.71087	0.0131652	0.693277	up	yes	--	linc	chr4:72404903-72407643:-	--
MSTRG.202213	98	112	74	92.5678	48	41	32	40.5621	2.28213	1.19038	0.01317	0.693277	up	yes	--	linc	chr8:88753152-88754974:+	--
MSTRG.57291	1	1	0	0.649476	9	3	9	7.03281	0.0923494	-3.43675	0.0133233	0.698371	down	yes	--	linc	chr15:2098404-2098889:+	--
MSTRG.12246	266	352	194	264.509	411	375	592	462.946	0.571359	-0.80753	0.0133445	0.698495	down	yes	--	linc	chr1:142868880-142885193:+	--
MSTRG.27352	36	65	58	51.8739	37	154	158	117.791	0.44039	-1.18315	0.0134197	0.699643	down	yes	--	linc	chr10:68323050-68330782:+	--
MSTRG.51035	1787	1840	2126	1878.58	2336	3034	2432	2621.44	0.716624	-0.480711	0.0135555	0.703592	down	no	--	linc	chr14:5036956-5087928:+	--
MSTRG.180469	46	99	18	52.9395	154	163	172	164.232	0.322346	-1.63332	0.0136317	0.703592	down	yes	--	linc	chr6:41211472-41218423:-	--
MSTRG.177705	33	30	39	33.3195	32	134	77	81.9778	0.406446	-1.29887	0.0138386	0.706657	down	yes	--	linc	chr6:8920945-8927479:-	--
MSTRG.79809	4	1	8	4.26551	0	0	0	0	Inf	Inf	0.0138401	0.706657	up	yes	--	linc	chr18:59674445-59680122:+	--
MSTRG.113258	3	4	6	4.24955	0	0	0	0	Inf	Inf	0.0138562	0.706657	up	yes	--	antisense	chr21:36447262-36448946:-	--
MSTRG.89807	21	7	1	9.44379	1	0	2	1.00671	9.38082	3.22971	0.0138627	0.706657	up	yes	--	linc	chr2:40482015-40496610:-	--
MSTRG.110739	804	1318	1320	1123.45	769	627	748	719.307	1.56185	0.643252	0.013894	0.707276	up	no	--	linc	chr20:50529731-50606162:+	--
MSTRG.69795	6	1	6	4.25875	22	18	12	17.4212	0.244458	-2.03234	0.0139214	0.707698	down	yes	--	linc	chr17:14583805-14585146:+	--
MSTRG.125522	7	4	12	7.53254	32	32	11	25.1272	0.299777	-1.73804	0.0140307	0.709029	down	yes	--	linc	chr24:13884310-13886839:+	--
MSTRG.160735	82	138	130	114.211	192	328	138	221.154	0.516434	-0.953344	0.0140432	0.709029	down	yes	--	linc	chr4:54350300-54426190:-	--
MSTRG.106546	51	69	97	70.9172	21	33	33	29.2702	2.42285	1.2767	0.0141004	0.710947	up	yes	--	antisense	chr20:7721600-7726949:-	--
MSTRG.4674	1	1	4	1.96808	2	20	12	11.4898	0.17129	-2.54549	0.0142904	0.716952	down	yes	--	linc	chr1:47561973-47562602:-	--
MSTRG.102900	381	480	552	461.416	728	824	529	698.403	0.660673	-0.597992	0.0144688	0.716952	down	no	--	linc	chr2:217668885-217781305:+	--
MSTRG.199722	2	6	1	2.92142	15	18	13	15.4464	0.189133	-2.40252	0.0144779	0.716952	down	yes	--	linc	chr8:58063344-58065033:+	--
MSTRG.214062	33	14	17	20.8959	6	6	4	5.3665	3.89377	1.96117	0.0144961	0.716952	up	yes	--	linc	chrJH923224.1:25548-27280:+	--
MSTRG.181155	829	760	924	820.713	813	1826	1107	1261.17	0.650754	-0.619817	0.0144991	0.716952	down	no	--	linc	chr6:50107838-50149393:+	--
MSTRG.73705	19	30	21	22.818	56	56	57	56.7375	0.402168	-1.31413	0.0145097	0.716952	down	yes	--	linc	chr17:58781450-58784268:+	--
MSTRG.29107	21	29	20	22.8177	31	56	82	56.9304	0.4008	-1.31905	0.0145391	0.717449	down	yes	--	linc	chr11:653103-656382:-	--
MSTRG.146873	16	34	41	29.725	32	109	80	74.5282	0.398843	-1.32611	0.0145605	0.717549	down	yes	--	linc	chr3:113395844-113400844:+	--
MSTRG.194183	263	261	255	254.227	215	570	516	438.503	0.579761	-0.78647	0.0146177	0.718393	down	yes	--	linc	chr7:80374055-80546319:+	--
MSTRG.194193	57	55	77	61.7569	83	163	129	126.231	0.489236	-1.0314	0.0146409	0.718393	down	yes	--	linc	chr7:80446090-80450721:+	--
MSTRG.22600	0	10	14	7.84717	19	78	42	46.8879	0.16736	-2.57897	0.0146564	0.718393	down	yes	--	linc	chr1:267014685-267016067:-	--
MSTRG.19912	2000	1882	1510	1758.59	2091	2551	2660	2454.05	0.716606	-0.480748	0.0146745	0.718393	down	no	--	linc	chr1:237536652-237576084:-	--
MSTRG.116096	301	388	411	359.098	233	176	227	213.335	1.68326	0.75126	0.0148342	0.720697	up	yes	--	linc	chr22:8835262-8838687:+	--
MSTRG.108792	199	339	294	271.412	207	121	129	152.985	1.77411	0.827097	0.0149501	0.720697	up	yes	--	linc	chr20:31494597-31496690:+	--
MSTRG.191173	0	0	0	0	1	10	1	4.05418	#NAME?	#NAME?	0.0149575	0.720697	down	yes	--	linc	chr7:48919963-48921638:+	--
MSTRG.94186	0	0	0	0	1	10	1	4.05418	#NAME?	#NAME?	0.0149575	0.720697	down	yes	--	linc	chr2:100536201-100536814:-	--
MSTRG.126774	0	0	0	0	1	1	10	4.05042	#NAME?	#NAME?	0.0149763	0.720697	down	yes	--	linc	chr24:5720799-5721268:+	--
MSTRG.209442	1	2	0	0.972681	23	0	3	8.61426	0.112915	-3.14669	0.0149876	0.720697	down	yes	--	linc	chr9:93360473-93361814:-	--
MSTRG.161179	30	122	102	82.8436	10	0	0	3.30427	25.0717	4.64799	0.0149985	0.720697	up	yes	--	linc	chr4:67130612-67151558:+	--
MSTRG.134749	0	5	4	2.93463	1	26	22	16.5721	0.177082	-2.49751	0.0150144	0.720697	down	yes	--	linc	chr26:19780791-19784824:+	--
MSTRG.84420	3	5	6	4.57275	5	31	19	18.5722	0.246214	-2.02201	0.015061	0.720697	down	yes	--	linc	chr19:48284017-48285475:+	--
MSTRG.112922	236	354	262	277.783	117	98	205	141.158	1.96789	0.976647	0.0151111	0.720697	up	yes	--	linc	chr21:32445051-32461680:-	--
MSTRG.124183	15	96	17	41.5258	6	12	1	6.38344	6.50524	2.7016	0.0151114	0.720697	up	yes	--	linc	chr24:592916-595475:-	--
MSTRG.136109	119	109	192	137.349	261	204	312	260.809	0.526627	-0.925146	0.0151848	0.720697	down	yes	--	linc	chr26:36400295-36409885:+	--
MSTRG.160391	588	498	678	576.308	654	1163	819	886.785	0.649885	-0.621744	0.0152173	0.720697	down	no	--	linc	chr4:41855829-41870890:+	--
MSTRG.7773	32	51	33	37.8026	66	104	81	84.4081	0.447856	-1.15889	0.0152461	0.720697	down	yes	--	linc	chr1:91156982-91165086:-	--
MSTRG.222258	1488	1867	1540	1596.58	1757	2540	2421	2259.15	0.706717	-0.500795	0.0152847	0.720697	down	no	--	linc	chrX:82123057-82200787:-	--
MSTRG.59465	1	10	7	5.86588	0	1	0	0.338561	17.3259	4.11486	0.0152862	0.720697	up	yes	--	linc	chr15:32743125-32771268:-	--
MSTRG.849	9	6	3	5.86463	0	0	1	0.338143	17.3436	4.11634	0.0152884	0.720697	up	yes	--	linc	chr1:7407336-7408756:+	--
MSTRG.57174	4	0	9	4.27196	0	0	0	0	Inf	Inf	0.0152894	0.720697	up	yes	--	linc	chr15:6315292-6315936:-	--
MSTRG.33816	261	188	122	186.137	123	81	54	86.3257	2.15622	1.1085	0.0152983	0.720697	up	yes	--	linc	chr11:44500392-44504538:-	--
MSTRG.130316	0	0	0	0	0	0	12	4.05771	#NAME?	#NAME?	0.015384	0.720697	down	yes	--	linc	chr25:20583906-20584327:-	--
MSTRG.199740	0	0	0	0	0	0	12	4.05771	#NAME?	#NAME?	0.015384	0.720697	down	yes	--	linc	chr8:58117541-58118088:+	--
MSTRG.97001	0	0	0	0	10	0	2	3.98056	#NAME?	#NAME?	0.0154241	0.720697	down	yes	--	linc	chr2:96398979-96400283:-	--
MSTRG.73437	38	29	18	27.705	13	7	5	8.3562	3.3155	1.72923	0.0154272	0.720697	up	yes	--	antisense	chr17:61041257-61044054:+	--
MSTRG.645	0	0	0	0	1	0	11	4.05	#NAME?	#NAME?	0.0154299	0.720697	down	yes	--	linc	chr1:3761322-3761964:-	--
MSTRG.199890	73	72	89	76.4276	133	125	187	149.5	0.511223	-0.967977	0.015526	0.720697	down	yes	--	linc	chr8:57233092-57236313:+	--
MSTRG.86413	14	4	1	6.19027	0	0	1	0.338143	18.3067	4.1943	0.0155408	0.720697	up	yes	--	linc	chr2:2058702-2078755:+	--
MSTRG.162792	114	349	167	205.045	98	80	109	96.3243	2.1287	1.08997	0.0155698	0.720697	up	yes	--	linc	chr4:77943086-77957435:+	--
MSTRG.69528	25	9	15	16.0104	14	52	69	45.563	0.351391	-1.50885	0.0155729	0.720697	down	yes	--	linc	chr17:6563128-6566100:+	--
MSTRG.201532	16	19	19	17.6246	24	57	56	46.1642	0.381781	-1.38918	0.0155773	0.720697	down	yes	--	linc	chr8:71986410-71990501:+	--
MSTRG.83040	22	31	30	27.0869	54	113	35	67.9354	0.398715	-1.32657	0.0156176	0.72166	down	yes	--	linc	chr19:24132043-24138680:-	--
MSTRG.16499	14	0	5	6.21606	0	1	0	0.338561	18.3603	4.19851	0.0157864	0.728554	up	yes	--	antisense	chr1:199945493-199949528:+	--
MSTRG.184436	21	7	8	11.7514	21	38	61	40.431	0.290652	-1.78263	0.0158063	0.728563	down	yes	--	linc	chr6:100125834-100146438:+	--
MSTRG.129112	26	10	0	11.7151	0	3	2	1.69197	6.92395	2.7916	0.0160828	0.739471	up	yes	--	linc	chr25:6594349-6610172:-	--
MSTRG.111152	10	1	2	4.24523	0	0	0	0	Inf	Inf	0.016205	0.744163	up	yes	--	antisense	chr21:5846762-5895012:+	--
MSTRG.180481	27	39	11	25.0405	41	74	92	69.7102	0.359209	-1.47711	0.0162509	0.745349	down	yes	--	linc	chr6:41411288-41415933:-	--
MSTRG.51026	783	850	947	842.375	1046	1405	1146	1208.82	0.696859	-0.521061	0.0165446	0.753231	down	no	--	linc	chr14:4968938-5025421:+	--
MSTRG.88131	10	2	4	5.22773	15	12	47	24.9119	0.209849	-2.25257	0.0165871	0.753231	down	yes	--	linc	chr2:22005303-22011198:-	--
MSTRG.133365	0	1	1	0.652857	10	3	7	6.68696	0.0976314	-3.35651	0.0165903	0.753231	down	yes	--	antisense	chr26:8656067-8713824:+	--
MSTRG.220314	105	77	123	99.6925	120	229	202	185.487	0.537465	-0.895758	0.0165966	0.753231	down	yes	--	linc	chrX:59199262-59205760:+	--
MSTRG.138307	37	24	23	27.411	65	76	51	64.4537	0.425282	-1.23351	0.0166395	0.753231	down	yes	--	antisense	chr3:16596339-16613864:-	--
MSTRG.157305	2	4	2	2.60467	13	13	12	12.7546	0.204214	-2.29184	0.0166667	0.753231	down	yes	--	linc	chr4:15013944-15015730:-	--
MSTRG.206591	868	899	1034	914.625	958	1654	1405	1351.62	0.676688	-0.563437	0.0167486	0.756013	down	no	--	linc	chr9:56168029-56209643:-	--
MSTRG.99344	0	11	7	5.86281	1	0	0	0.330427	17.7431	4.14919	0.0167912	0.756183	up	yes	--	linc	chr2:159328676-159336076:+	--
MSTRG.194281	0	0	1	0.329652	8	6	2	5.35107	0.0616049	-4.02081	0.0168365	0.756183	down	yes	--	linc	chr7:85212640-85213159:-	--
MSTRG.15135	5	1	12	5.91039	0	0	1	0.338143	17.479	4.12755	0.0168566	0.756183	up	yes	--	linc	chr1:183196247-183197313:+	--
MSTRG.184417	162	267	203	206.071	208	339	528	362.04	0.569193	-0.813009	0.0169117	0.756183	down	yes	--	linc	chr6:100210724-100325713:+	--
MSTRG.145093	44	28	28	32.6359	47	67	106	74.0568	0.440688	-1.18217	0.0170232	0.756183	down	yes	--	linc	chr3:99551130-99556019:-	--
MSTRG.194852	89	92	58	77.8928	28	46	27	33.9556	2.29396	1.19784	0.0170241	0.756183	up	yes	--	linc	chr7:97877011-97882185:+	--
ENSOARG00000026856	219	295	280	259.101	197	105	110	137.839	1.87974	0.910535	0.0170336	0.756183	up	yes	--	lincRNA	chr20:9842260-9847228:+	--
MSTRG.98965	27	32	28	28.3821	91	62	44	65.9379	0.430437	-1.21613	0.0170526	0.756183	down	yes	--	linc	chr2:154420818-154426733:-	--
MSTRG.109641	1	0	1	0.655924	0	8	12	6.7662	0.0969412	-3.36675	0.0172534	0.756183	down	yes	--	linc	chr20:41201213-41202313:+	--
MSTRG.183946	6	405	37	145.053	0	22	34	18.9452	7.65643	2.93667	0.0173081	0.756183	up	yes	--	linc	chr6:94017277-94027550:-	--
MSTRG.60270	14	17	13	14.3478	1	4	4	3.03724	4.72394	2.23999	0.0173748	0.756183	up	yes	--	antisense	chr15:41939746-41940882:+	--
MSTRG.55290	36	35	50	39.5405	7	22	13	14.1572	2.79297	1.4818	0.0173798	0.756183	up	yes	--	antisense	chr14:52687884-52689233:-	--
MSTRG.160385	255	219	308	255.514	319	582	362	424.856	0.601412	-0.733574	0.0174108	0.756183	down	yes	--	linc	chr4:41802140-41811737:+	--
MSTRG.45547	67	50	27	46.921	4	21	20	15.1943	3.08806	1.6267	0.0174124	0.756183	up	yes	--	linc	chr13:41008618-41023926:-	--
MSTRG.157869	360	242	227	270.504	267	633	537	484.116	0.55876	-0.8397	0.0174896	0.756183	down	yes	--	linc	chr4:19839022-19854348:-	--
MSTRG.171853	0	0	0	0	0	7	4	3.7225	#NAME?	#NAME?	0.0175198	0.756183	down	yes	--	linc	chr5:55032394-55061436:+	--
MSTRG.76343	0	0	0	0	0	7	4	3.7225	#NAME?	#NAME?	0.0175198	0.756183	down	yes	--	linc	chr18:18137704-18138058:-	--
MSTRG.5409	0	0	0	0	3	4	4	3.6981	#NAME?	#NAME?	0.0175825	0.756183	down	yes	--	linc	chr1:62741564-62788879:-	--
MSTRG.45488	1	0	0	0.326272	17	0	0	5.61727	0.0580837	-4.10572	0.0175894	0.756183	down	yes	--	linc	chr13:40140853-40145037:-	--
MSTRG.91902	8	2	4	4.57519	8	11	36	18.5407	0.246764	-2.01879	0.0176124	0.756183	down	yes	--	linc	chr2:62139754-62141067:+	--
MSTRG.25532	803	865	940	851.441	1185	1289	1148	1216.15	0.700112	-0.514342	0.0176212	0.756183	down	no	--	antisense	chr10:28996592-29018260:+	--
MSTRG.200679	0	0	0	0	5	0	6	3.68099	#NAME?	#NAME?	0.0176266	0.756183	down	yes	--	linc	chr8:67371836-67376717:+	--
MSTRG.94900	0	0	0	0	5	0	6	3.68099	#NAME?	#NAME?	0.0176266	0.756183	down	yes	--	linc	chr2:108563106-108568746:+	--
MSTRG.80441	0	0	0	0	6	4	1	3.67495	#NAME?	#NAME?	0.0176422	0.756183	down	yes	--	antisense	chr18:66998360-66999426:-	--
MSTRG.151038	0	0	0	0	7	2	2	3.6664	#NAME?	#NAME?	0.0176642	0.756183	down	yes	--	linc	chr3:167014255-167030929:-	--
MSTRG.183940	3	75	10	28.5157	1	4	9	4.72796	6.03129	2.59247	0.0177978	0.756183	up	yes	--	linc	chr6:94015386-94032223:-	--
MSTRG.78373	13	17	15	14.6808	4	0	1	1.65985	8.84464	3.1448	0.017801	0.756183	up	yes	--	linc	chr18:43370096-43370869:+	--
MSTRG.76619	1100	1216	1374	1204.86	820	814	859	837.004	1.43949	0.525557	0.0178159	0.756183	up	no	--	linc	chr18:20895614-20903347:+	--
ENSOARG00000025275	3	15	14	10.442	1	2	2	1.68383	6.20133	2.63258	0.0179434	0.756183	up	yes	--	lincRNA	chr4:118995961-119050830:+	--
MSTRG.27600	0	6	12	5.89505	0	0	1	0.338143	17.4336	4.1238	0.0179457	0.756183	up	yes	--	linc	chr10:67076436-67077280:+	--
MSTRG.90830	205	223	274	229.285	264	468	388	376.879	0.608379	-0.716958	0.0179552	0.756183	down	yes	--	linc	chr2:47848817-47866005:+	--
MSTRG.143865	6025	8144	7579	7096.4	6904	9742	13450	10127.6	0.700702	-0.513127	0.0180212	0.756183	down	no	--	linc	chr3:83579505-83913748:+	--
MSTRG.13020	4	37	23	20.8456	7	2	6	5.01897	4.15337	2.05428	0.0180306	0.756183	up	yes	--	linc	chr1:153973891-153992192:-	--
MSTRG.25337	9	23	24	18.2818	42	77	24	48.0626	0.380375	-1.39451	0.0180362	0.756183	down	yes	--	linc	chr10:27861906-27869876:+	--
MSTRG.162930	81	105	19	66.6279	89	241	406	248.287	0.26835	-1.89781	0.0180482	0.756183	down	yes	--	linc	chr4:84777580-84785712:+	--
MSTRG.181249	18	3	15	11.7873	27	52	40	40.0524	0.294297	-1.76466	0.0180657	0.756183	down	yes	--	linc	chr6:43614379-43616512:-	--
MSTRG.86285	2	4	6	3.92327	0	0	0	0	Inf	Inf	0.0180718	0.756183	up	yes	--	linc	chr2:1410692-1416342:-	--
MSTRG.146649	4	5	3	3.91007	0	0	0	0	Inf	Inf	0.0180863	0.756183	up	yes	--	linc	chr3:119883934-119891028:-	--
MSTRG.163812	5	7	0	3.89379	0	0	0	0	Inf	Inf	0.018104	0.756183	up	yes	--	antisense	chr4:98214441-98214787:-	--
MSTRG.29108	9	19	45	23.9117	52	85	144	94.6525	0.252626	-1.98492	0.0181478	0.756183	down	yes	--	linc	chr11:658171-661820:-	--
MSTRG.28976	91	172	317	189.782	81	98	86	89.0239	2.13181	1.09208	0.0181596	0.756183	up	yes	--	linc	chr10:86221719-86227565:-	--
MSTRG.146370	14	12	23	16.0283	1	4	6	3.71353	4.31618	2.10976	0.0181884	0.756183	up	yes	--	linc	chr3:112487775-112489930:-	--
MSTRG.201534	3	14	9	8.47055	19	19	46	28.2653	0.29968	-1.73851	0.0181902	0.756183	down	yes	--	linc	chr8:72001079-72003707:+	--
MSTRG.113994	1	1	1	0.979128	6	5	12	7.73308	0.126616	-2.98147	0.0182011	0.756183	down	yes	--	antisense	chr21:41566665-41576063:+	--
MSTRG.146872	61	71	84	70.5409	53	212	170	146.772	0.480616	-1.05704	0.0183225	0.760375	down	yes	--	linc	chr3:113386764-113393455:+	--
MSTRG.75060	2	0	0	0.652543	1	15	36	17.582	0.0371143	-4.75188	0.0183558	0.760768	down	yes	--	linc	chr18:3535686-3540810:+	--
MSTRG.129790	843	1106	1305	1062.71	725	677	707	707.832	1.50135	0.586264	0.0183851	0.760768	up	no	--	linc	chr25:13539642-13551665:-	--
MSTRG.222101	10	12	14	11.7563	38	29	32	33.1951	0.354158	-1.49754	0.0184256	0.760768	down	yes	--	linc	chrX:80772068-80774282:+	--
MSTRG.29234	0	0	0	0	0	3	8	3.72082	#NAME?	#NAME?	0.0184346	0.760768	down	yes	--	linc	chr11:5385662-5395707:+	--
MSTRG.116551	378	226	246	277.469	423	553	429	472.058	0.587786	-0.766636	0.0184821	0.761117	down	yes	--	antisense	chr22:14664438-14673420:-	--
MSTRG.33404	604	533	340	481.418	183	285	343	272.941	1.76382	0.8187	0.0185298	0.762148	up	yes	--	linc	chr11:42438430-42452176:-	--
MSTRG.124288	15	39	3	18.488	4	1	7	4.02727	4.5907	2.19872	0.0186844	0.762439	up	yes	--	linc	chr24:1447443-1456294:+	--
MSTRG.128455	295	251	569	364.947	83	188	196	157.351	2.31932	1.2137	0.0186885	0.762439	up	yes	--	linc	chr24:41977608-42006703:+	--
MSTRG.143880	702	860	666	726.547	719	1168	1358	1092.21	0.665205	-0.588128	0.0186957	0.762439	down	no	--	linc	chr3:83822450-83833037:+	--
MSTRG.61250	24	32	22	25.4254	6	11	6	7.73559	3.28681	1.71669	0.0187095	0.762439	up	yes	--	linc	chr15:54154698-54162379:-	--
MSTRG.154230	0	3	2	1.62892	7	5	17	9.75422	0.166996	-2.58211	0.0187157	0.762439	down	yes	--	linc	chr3:204747418-204748719:+	--
MSTRG.187570	2001	1743	1744	1791.13	1903	3199	2504	2558.57	0.700051	-0.514468	0.0187408	0.762439	down	no	--	linc	chr7:18178320-18197188:+	--
MSTRG.79533	5	47	9	19.7888	8	2	3	4.33497	4.56493	2.19059	0.0187663	0.762568	up	yes	--	linc	chr18:56450686-56478622:+	--
MSTRG.143875	1037	1338	1089	1129.78	1170	1562	2213	1663.74	0.679061	-0.558387	0.0188121	0.762755	down	no	--	linc	chr3:83780895-83791878:+	--
MSTRG.27367	14	49	35	31.9426	24	154	111	97.6025	0.327273	-1.61143	0.018873	0.7629	down	yes	--	linc	chr10:68830040-68835283:+	--
MSTRG.157868	117	115	118	114.241	122	246	257	210.501	0.542712	-0.881742	0.0188852	0.7629	down	yes	--	linc	chr4:19830273-19838428:-	--
MSTRG.128015	0	0	1	0.329652	3	12	1	5.39215	0.0611355	-4.03185	0.0189186	0.7629	down	yes	--	linc	chr24:40157320-40166433:+	--
MSTRG.54327	4	8	0	3.89072	0	0	0	0	Inf	Inf	0.0189839	0.763635	up	yes	--	linc	chr14:46158143-46158555:-	--
MSTRG.26573	756	788	976	823.087	921	1381	1214	1182.38	0.696126	-0.522579	0.0189987	0.763635	down	no	--	linc	chr10:50914060-50991455:-	--
MSTRG.180470	31	45	13	28.9441	42	97	90	77.1512	0.375161	-1.41442	0.019026	0.763855	down	yes	--	linc	chr6:41223272-41227108:-	--
MSTRG.116320	19	16	11	14.9966	30	93	6	43.4278	0.345322	-1.53398	0.0190469	0.763855	down	yes	--	linc	chr22:12678128-12681663:-	--
MSTRG.126755	0	3	1	1.29927	4	3	24	10.4528	0.124298	-3.00812	0.0190871	0.763855	down	yes	--	linc	chr24:4892398-4893965:+	--
MSTRG.220539	0	0	1	0.329652	0	12	4	5.4153	0.0608742	-4.03803	0.0191072	0.763855	down	yes	--	linc	chrX:61135336-61136209:+	--
MSTRG.177703	15	14	23	17.0009	23	39	71	44.8118	0.379385	-1.39827	0.0191285	0.763881	down	yes	--	linc	chr6:8910813-8912236:-	--
MSTRG.74904	31	13	22	21.5684	6	7	5	6.0432	3.56904	1.83554	0.0191677	0.764626	up	yes	--	antisense	chr17:70490531-70491538:-	--
MSTRG.218545	54	22	39	37.5856	14	18	8	13.4252	2.79963	1.48523	0.0193338	0.767944	up	yes	--	linc	chrX:42231465-42237268:-	--
MSTRG.153814	155	184	179	169.049	260	327	262	285.214	0.592711	-0.754599	0.0195832	0.77453	down	yes	--	linc	chr3:190626122-190637232:+	--
MSTRG.80194	23	29	62	37.3156	115	122	57	98.5777	0.37854	-1.40148	0.0196141	0.774925	down	yes	--	linc	chr18:65634978-65638889:-	--
MSTRG.29098	20	35	40	31.0237	32	79	103	72.1487	0.429996	-1.2176	0.0196799	0.77597	down	yes	--	linc	chr11:586674-590391:-	--
MSTRG.15872	228	214	78	169.269	73	82	20	58.646	2.88627	1.52921	0.0197239	0.776779	up	yes	--	linc	chr1:191260358-191263174:+	--
MSTRG.127133	2	2	7	3.60652	7	39	5	17.2076	0.209589	-2.25437	0.0197803	0.778173	down	yes	--	linc	chr24:31612360-31615480:+	--
MSTRG.34108	46	9	21	24.84	3	7	10	6.74264	3.68402	1.88128	0.0198137	0.778659	up	yes	--	linc	chr11:48947645-48962759:-	--
MSTRG.150152	8	11	2	6.82473	1	0	1	0.66857	10.2079	3.35162	0.019919	0.779885	up	yes	--	linc	chr3:156425283-156510064:-	--
MSTRG.52106	1	19	3	7.45611	1	1	0	0.668988	11.1454	3.47837	0.0199286	0.779885	up	yes	--	linc	chr14:24431399-24432105:+	--
MSTRG.134866	39	74	25	44.883	19	16	13	16.0909	2.78933	1.47992	0.0199291	0.779885	up	yes	--	linc	chr26:25113554-25119373:-	--
MSTRG.139132	11561	9326	7451	9242.47	7633	5500	6281	6508.11	1.42015	0.506039	0.0199545	0.780058	up	no	--	linc	chr3:28395278-28403038:+	--
MSTRG.45627	109	90	138	110.144	49	60	49	53.0736	2.07531	1.05333	0.0200566	0.781512	up	yes	--	antisense	chr13:41703964-41708619:-	--
MSTRG.201516	253	316	276	275.663	270	540	532	451.93	0.609969	-0.713193	0.0201124	0.781512	down	yes	--	linc	chr8:71714279-71742600:+	--
MSTRG.197137	333	362	356	343.005	399	746	483	547.73	0.62623	-0.675236	0.0201453	0.781512	down	no	--	linc	chr8:21363763-21380495:-	--
MSTRG.31134	0	0	0	0	0	1	10	3.71999	#NAME?	#NAME?	0.0201564	0.781512	down	yes	--	linc	chr11:25317233-25324021:+	--
MSTRG.139585	29	25	33	28.4205	71	71	51	64.7434	0.438971	-1.1878	0.0202445	0.783132	down	yes	--	linc	chr3:30559628-30562923:-	--
MSTRG.14126	1	0	1	0.655924	2	2	16	6.74826	0.0971989	-3.36292	0.0202883	0.784009	down	yes	--	linc	chr1:170136654-170137279:-	--
MSTRG.180274	50	140	20	68.1553	142	216	237	200.19	0.340453	-1.55447	0.0203686	0.78611	down	yes	--	linc	chr6:40955679-40967333:-	--
MSTRG.185472	1	0	1	0.655924	3	11	5	6.40616	0.102389	-3.28786	0.0204831	0.787465	down	yes	--	antisense	chr6:115174436-115178985:+	--
MSTRG.127446	33	47	61	46.0664	19	15	19	17.7812	2.59073	1.37336	0.020484	0.787465	up	yes	--	linc	chr24:35801734-35805014:+	--
MSTRG.158860	1	0	1	0.655924	6	8	5	6.38176	0.102781	-3.28236	0.0205594	0.789544	down	yes	--	linc	chr4:38920339-38921419:-	--
MSTRG.40779	205	177	211	193.649	194	397	390	330.387	0.586129	-0.77071	0.0206373	0.789944	down	yes	--	antisense	chr12:62993416-63010870:+	--
MSTRG.29554	470	279	689	470.652	860	979	632	829.325	0.567512	-0.817276	0.0206806	0.789944	down	yes	--	antisense	chr11:8829392-8833525:+	--
MSTRG.121218	1	2	4	2.29129	8	23	4	11.7829	0.194459	-2.36246	0.020682	0.789944	down	yes	--	linc	chr23:30465807-30474586:-	--
MSTRG.69444	282	266	344	291.381	434	422	496	453.997	0.641813	-0.639774	0.0207063	0.789944	down	no	--	linc	chr17:9395109-9406084:+	--
MSTRG.145145	3	9	0	3.88766	0	0	0	0	Inf	Inf	0.0208094	0.791069	up	yes	--	antisense	chr3:100098076-100099188:-	--
MSTRG.85774	151	89	200	143.963	26	53	87	55.9533	2.57291	1.3634	0.0208718	0.791316	up	yes	--	antisense	chr19:57882449-57888075:-	--
MSTRG.37190	98	81	55	76.2851	108	101	250	154.416	0.494021	-1.01735	0.0208892	0.791316	down	yes	--	linc	chr12:18359012-18365374:-	--
MSTRG.197100	320	325	457	360.099	483	807	440	581.598	0.619155	-0.691627	0.0208955	0.791316	down	yes	--	linc	chr8:19972960-19981153:-	--
MSTRG.127149	1	1	0	0.649476	0	20	0	6.77122	0.0959172	-3.38207	0.0209845	0.792727	down	yes	--	linc	chr24:31768701-31771822:+	--
MSTRG.6647	12	17	11	13.0359	20	42	43	35.3682	0.368577	-1.43996	0.0210358	0.793855	down	yes	--	linc	chr1:75158843-75160019:+	--
MSTRG.194200	68	44	102	70.032	95	191	157	149.144	0.469559	-1.09062	0.0211586	0.796688	down	yes	--	linc	chr7:80594897-80600636:+	--
MSTRG.132775	178	191	119	159.037	258	321	223	269.334	0.590482	-0.760034	0.0212839	0.798482	down	yes	--	linc	chr26:997352-1001981:-	--
MSTRG.65966	31	41	38	35.8926	22	140	86	83.7482	0.428577	-1.22237	0.021323	0.798482	down	yes	--	linc	chr16:12099454-12356243:-	--
MSTRG.98726	252	248	267	250.392	278	465	446	400.101	0.625822	-0.676175	0.0213435	0.798482	down	no	--	linc	chr2:156082022-156088089:-	--
MSTRG.118274	127	76	59	85.4495	39	45	30	38.2662	2.23303	1.159	0.0213595	0.798482	up	yes	--	antisense	chr22:33757881-33763864:+	--
MSTRG.29127	2	1	0	0.975748	16	1	6	7.65426	0.127478	-2.97168	0.0213802	0.798482	down	yes	--	linc	chr11:963018-963974:-	--
MSTRG.161556	3	7	10	6.53777	14	34	16	21.5473	0.303414	-1.72064	0.0213906	0.798482	down	yes	--	antisense	chr4:69726708-69727870:-	--
MSTRG.43949	2	2	2	1.95826	9	9	13	10.4167	0.187991	-2.41126	0.0214474	0.798869	down	yes	--	linc	chr13:19217884-19231320:-	--
MSTRG.60399	1	0	0	0.326272	4	10	1	5.04546	0.0646664	-3.95084	0.0215006	0.799189	down	yes	--	linc	chr15:43782922-43788647:+	--
MSTRG.177686	248	328	873	474.713	277	266	248	265.445	1.78837	0.838642	0.0215376	0.799379	up	yes	--	antisense	chr6:6240167-6310960:+	--
MSTRG.204617	23	21	44	28.7962	70	58	71	66.7746	0.431245	-1.21342	0.0215615	0.799379	down	yes	--	antisense	chr9:31975317-31976969:+	--
MSTRG.152848	2035	2333	2744	2322.56	2286	4782	2887	3350.57	0.693184	-0.528689	0.0216376	0.800321	down	no	--	linc	chr3:187073941-187106604:-	--
MSTRG.194190	7	4	1	3.90637	15	18	13	15.4464	0.252899	-1.98337	0.0217112	0.800321	down	yes	--	linc	chr7:80431835-80432629:+	--
MSTRG.59897	4	3	14	6.88983	1	1	0	0.668988	10.2989	3.36442	0.0217585	0.800321	up	yes	--	linc	chr15:37777629-37802691:-	--
MSTRG.38729	17	35	40	30.0449	49	90	61	67.2881	0.446511	-1.16323	0.0217947	0.800321	down	yes	--	linc	chr12:39802317-39810217:+	--
MSTRG.25267	342	306	173	267.515	132	147	167	149.855	1.78516	0.836057	0.0218037	0.800321	up	yes	--	linc	chr10:28351944-28440925:-	--
MSTRG.179254	6	9	6	6.84438	23	21	22	22.1487	0.309019	-1.69423	0.0218243	0.800321	down	yes	--	linc	chr6:24490810-24497618:+	--
MSTRG.201526	268	302	271	274.384	245	626	477	454.188	0.604121	-0.727091	0.0219179	0.801831	down	yes	--	linc	chr8:71881900-71916488:+	--
MSTRG.168568	139	145	115	130.126	102	279	332	240.425	0.541234	-0.885676	0.0221004	0.805394	down	yes	--	linc	chr5:21618899-21624524:-	--
MSTRG.199856	10	5	7	7.1863	28	15	25	22.7839	0.315411	-1.6647	0.0221133	0.805394	down	yes	--	linc	chr8:59428427-59430162:-	--
MSTRG.164134	28	30	12	22.7876	24	57	85	55.9704	0.407136	-1.29642	0.0221199	0.805394	down	yes	--	linc	chr4:100489262-100499291:+	--
MSTRG.145104	68	33	45	47.6866	79	74	138	97.821	0.487488	-1.03656	0.0221239	0.805394	down	yes	--	linc	chr3:99539832-99551071:-	--
MSTRG.51057	133	101	145	123.837	160	267	218	216.979	0.570734	-0.809111	0.0221728	0.805594	down	yes	--	linc	chr14:5352923-5362791:+	--
MSTRG.179736	235	176	125	174.764	374	256	282	305.608	0.571859	-0.80627	0.0221729	0.805594	down	yes	--	linc	chr6:28924004-28929518:-	--
MSTRG.122102	149	228	177	180.654	86	82	124	98.1084	1.84137	0.880776	0.0222355	0.806286	up	yes	--	linc	chr23:41454872-41471022:+	--
MSTRG.124487	0	0	12	3.95582	0	0	0	0	Inf	Inf	0.0223857	0.808303	up	yes	--	linc	chr24:2387978-2388625:+	--
MSTRG.10120	0	11	12	7.51107	12	57	40	36.7888	0.204167	-2.29218	0.0224054	0.808303	down	yes	--	linc	chr1:111085651-111086626:+	--
MSTRG.36214	1	4	3	2.60805	17	11	8	12.0466	0.216497	-2.20758	0.0224435	0.808303	down	yes	--	linc	chr12:2838920-2840038:-	--
MSTRG.143881	1192	1512	1493	1369.77	1268	2013	2616	1985.09	0.690031	-0.535266	0.0224503	0.808303	down	no	--	linc	chr3:83833136-83854849:+	--
MSTRG.133440	17	8	15	13.077	22	39	43	35.0134	0.373486	-1.42087	0.0225125	0.808303	down	yes	--	linc	chr25:31655813-31658991:+	--
MSTRG.90831	0	2	2	1.30571	3	12	10	8.43544	0.154789	-2.69163	0.0225358	0.808303	down	yes	--	linc	chr2:47864929-47865640:+	--
MSTRG.73214	0	0	1	0.329652	5	0	10	5.03356	0.0654908	-3.93256	0.0227169	0.809079	down	yes	--	linc	chr17:57552937-57553998:+	--
MSTRG.72493	11	1	0	3.91219	0	0	0	0	Inf	Inf	0.0227273	0.809079	up	yes	--	linc	chr17:49280753-49281399:+	--
MSTRG.178761	22	59	43	40.4221	56	27	229	105.08	0.38468	-1.37827	0.0227613	0.809512	down	yes	--	linc	chr6:19266305-19274185:+	--
MSTRG.177301	8	3	2	4.23909	35	10	7	17.3176	0.244786	-2.03041	0.0228052	0.810296	down	yes	--	linc	chr6:4324994-4327732:+	--
MSTRG.78963	0	0	2	0.659304	16	14	7	12.3937	0.0531968	-4.23252	0.0228356	0.810475	down	yes	--	linc	chr18:50209424-50212186:+	--
MSTRG.79770	12	0	0	3.91526	0	0	0	0	Inf	Inf	0.0228585	0.810475	up	yes	--	linc	chr18:59051284-59057692:+	--
MSTRG.2953	16	29	19	20.8567	46	61	42	50.0539	0.416684	-1.26297	0.0228759	0.810475	down	yes	--	linc	chr1:28237596-28240562:+	--
MSTRG.43477	178	205	232	200.813	187	397	429	341.262	0.588441	-0.765029	0.022995	0.812438	down	yes	--	linc	chr13:14711857-14725897:+	--
MSTRG.137582	2	42	43	28.4022	2	11	4	5.73759	4.95019	2.30748	0.0230171	0.812438	up	yes	--	antisense	chr3:2456389-2457395:-	--
MSTRG.107676	7	15	8	9.76919	29	28	27	28.192	0.346524	-1.52897	0.0230281	0.812438	down	yes	--	linc	chr20:19841776-19845114:-	--
MSTRG.66109	0	0	1	0.329652	2	2	11	5.05755	0.0651802	-3.93942	0.023114	0.814242	down	yes	--	linc	chr16:28810366-28879595:+	--
MSTRG.180885	78	62	88	74.4973	63	189	187	148.038	0.503232	-0.990705	0.0231532	0.814388	down	yes	--	linc	chr6:45501814-45504611:+	--
MSTRG.129037	34	33	25	30.0003	42	151	23	72.7779	0.412217	-1.27852	0.0231978	0.814871	down	yes	--	linc	chr25:3315491-3319461:-	--
ENSOARG00000026617	8	6	7	6.85697	5	1	65	23.97	0.286065	-1.80559	0.0234627	0.820474	down	yes	--	lincRNA	chr6:114605315-114610566:-	--
MSTRG.95020	39	53	35	41.3923	8	5	22	11.7754	3.51516	1.81359	0.0235744	0.820474	up	yes	--	linc	chr2:110032527-110034806:-	--
MSTRG.57926	3364	3590	3697	3476.61	3597	5628	5014	4789.42	0.725894	-0.46217	0.02371	0.820474	down	no	--	linc	chr15:14678209-14722136:+	--
MSTRG.22714	5	4	2	3.58348	0	0	0	0	Inf	Inf	0.0237208	0.820474	up	yes	--	linc	chr1:267834155-267842131:+	--
MSTRG.213237	7	3	1	3.58317	0	0	0	0	Inf	Inf	0.0237212	0.820474	up	yes	--	linc	chrJH922736.1:7194-7596:+	--
MSTRG.165211	0	0	0	0	1	5	4	3.3758	#NAME?	#NAME?	0.0237667	0.820474	down	yes	--	linc	chr4:110451609-110452571:+	--
MSTRG.198203	0	0	0	0	2	3	5	3.36725	#NAME?	#NAME?	0.023793	0.820474	down	yes	--	linc	chr7:87377709-87378156:+	--
MSTRG.107678	0	0	0	0	2	2	6	3.36683	#NAME?	#NAME?	0.0237942	0.820474	down	yes	--	antisense	chr20:19859372-19880313:+	--
MSTRG.36778	2	1	0	0.975748	0	1	22	7.7777	0.125455	-2.99476	0.0237981	0.820474	down	yes	--	linc	chr12:14803181-14804443:+	--
MSTRG.70891	2	0	0	0.652543	0	41	8	16.5861	0.0393427	-4.66776	0.0238711	0.820474	down	yes	--	linc	chr17:24996154-24998365:+	--
MSTRG.74847	0	0	0	0	6	4	0	3.33681	#NAME?	#NAME?	0.0238864	0.820474	down	yes	--	linc	chr18:2292484-2292953:+	--
MSTRG.132573	0	0	0	0	7	1	2	3.32784	#NAME?	#NAME?	0.0239139	0.820581	down	yes	--	antisense	chr25:44153523-44155105:+	--
MSTRG.126763	0	0	0	0	0	3	7	3.38268	#NAME?	#NAME?	0.0240366	0.823252	down	yes	--	linc	chr24:5011102-5012729:+	--
MSTRG.118755	123	294	131	178.338	118	79	63	87.0397	2.04893	1.03487	0.0241047	0.823252	up	yes	--	linc	chr22:41287265-41295560:-	--
MSTRG.82953	204	187	131	170.183	245	232	364	282.585	0.602237	-0.731596	0.0241066	0.823252	down	yes	--	linc	chr19:28731821-28739091:-	--
MSTRG.4482	684	381	620	550.695	696	1590	748	1021.22	0.539252	-0.890968	0.0241162	0.823252	down	yes	--	linc	chr1:46174487-46307210:-	--
MSTRG.166097	9	26	19	17.6032	8	4	2	4.67395	3.76623	1.91312	0.0242565	0.823252	up	yes	--	linc	chr5:2790639-2858776:+	--
MSTRG.199896	150	136	175	150.586	249	231	276	253.811	0.593298	-0.753172	0.0242614	0.823252	down	yes	--	linc	chr8:57298323-57302284:+	--
MSTRG.155425	1035	1019	1339	1108.44	1236	1941	1503	1573.78	0.704316	-0.505705	0.0242654	0.823252	down	no	--	linc	chr3:215894190-215935352:-	--
MSTRG.154774	61	18	10	29.0168	4	11	2	5.72216	5.07094	2.34225	0.0243502	0.823252	up	yes	--	antisense	chr3:210891586-210894835:-	--
MSTRG.219900	3	7	14	7.85638	10	45	30	28.6838	0.273896	-1.8683	0.0244211	0.823252	down	yes	--	antisense	chrX:54793342-54814540:-	--
MSTRG.54680	1695	2094	1888	1852.2	2673	2559	2252	2511.11	0.737604	-0.439081	0.0244657	0.823252	down	no	--	linc	chr14:49478571-49496076:+	--
MSTRG.70869	176	220	173	185.559	191	510	260	323.695	0.573252	-0.802759	0.0244891	0.823252	down	yes	--	antisense	chr17:24874273-25054896:+	--
MSTRG.115835	568	576	806	637.188	773	1198	901	965.683	0.659831	-0.599831	0.0244894	0.823252	down	no	--	linc	chr22:7533658-7541013:-	--
MSTRG.17925	3	1	6	3.27993	2	17	22	13.8555	0.236724	-2.07872	0.0245189	0.823252	down	yes	--	linc	chr1:207655189-207741679:+	--
MSTRG.60744	5	18	38	19.9758	7	6	2	5.02064	3.97874	1.99231	0.0245457	0.823252	up	yes	--	linc	chr15:47913809-47916841:-	--
MSTRG.10525	39	30	50	38.9033	45	91	107	81.8595	0.475245	-1.07326	0.0246015	0.823252	down	yes	--	antisense	chr1:117928162-117930922:+	--
ENSOARG00000026991	481	370	236	354.32	258	120	139	172.879	2.04952	1.03529	0.0247216	0.823252	up	yes	--	lincRNA	chr16:70842533-70846169:+	--
MSTRG.8042	843	868	901	852.605	1159	1138	1263	1195.32	0.713285	-0.48745	0.0247919	0.823266	down	no	--	linc	chr1:93000765-93011899:-	--
MSTRG.184422	76	107	52	76.5214	84	134	246	156.306	0.489561	-1.03044	0.0248334	0.823904	down	yes	--	linc	chr6:99970049-99977307:+	--
MSTRG.75066	3	4	0	2.27163	1	11	22	11.4937	0.197641	-2.33905	0.0248584	0.823996	down	yes	--	linc	chr18:3552491-3557013:+	--
MSTRG.35472	0	2	0	0.646409	0	0	48	16.2309	0.0398259	-4.65015	0.0249092	0.824035	down	yes	--	linc	chr11:60518402-60519148:+	--
MSTRG.29097	6	15	7	9.11326	25	28	26	26.5321	0.343481	-1.5417	0.0249142	0.824035	down	yes	--	linc	chr11:580778-583050:-	--
MSTRG.194900	169	84	43	96.4641	60	26	36	40.8014	2.36424	1.24138	0.0249701	0.824035	up	yes	--	linc	chr7:98919021-98922615:+	--
MSTRG.201196	123	130	205	149.727	191	425	222	282.068	0.530818	-0.91371	0.0249923	0.824035	down	yes	--	linc	chr8:74921246-74928087:+	--
MSTRG.28780	14	0	3	5.55676	1	0	0	0.330427	16.8169	4.07184	0.0250287	0.82448	up	yes	--	antisense	chr10:85851504-85852457:-	--
MSTRG.135977	1	2	8	3.6099	0	0	0	0	Inf	Inf	0.0250724	0.824512	up	yes	--	linc	chr26:39243143-39307187:+	--
MSTRG.180198	8	7	2	5.53191	15	17	24	18.8274	0.293823	-1.76698	0.0250742	0.824512	down	yes	--	linc	chr6:40802262-40804075:-	--
MSTRG.80294	159	209	167	174.479	231	335	290	287.808	0.606233	-0.722055	0.0251138	0.825081	down	yes	--	linc	chr18:64601994-64611355:+	--
MSTRG.32593	54	72	80	67.2616	125	154	103	128.27	0.524373	-0.931335	0.0253277	0.831373	down	yes	--	linc	chr11:36011781-36017667:+	--
MSTRG.38058	20	8	16	14.3855	58	24	28	36.7582	0.391354	-1.35345	0.025473	0.833979	down	yes	--	linc	chr12:30223514-30227355:-	--
MSTRG.179740	126	91	110	106.784	198	200	165	188.93	0.565201	-0.823165	0.0254746	0.833979	down	yes	--	linc	chr6:28991885-28998731:+	--
MSTRG.87095	110	70	119	97.7428	32	46	63	47.4505	2.05989	1.04257	0.0255137	0.83452	up	yes	--	linc	chr2:10367065-10369268:-	--
MSTRG.204637	0	0	0	0	1	1	8	3.37413	#NAME?	#NAME?	0.0256572	0.837071	down	yes	--	linc	chr9:29622519-29634376:+	--
MSTRG.51028	324	326	341	323.488	449	513	500	491.115	0.658681	-0.602348	0.0257389	0.837071	down	no	--	linc	chr14:5000385-5008195:+	--
MSTRG.95134	33	30	41	33.9788	41	110	70	74.4592	0.456342	-1.13181	0.0257447	0.837071	down	yes	--	linc	chr2:111817038-111820056:+	--
MSTRG.79389	46	25	66	44.8456	83	141	75	100.523	0.446122	-1.16449	0.0257585	0.837071	down	yes	--	linc	chr18:42830351-42841878:+	--
MSTRG.174032	0	0	0	0	0	8	2	3.38477	#NAME?	#NAME?	0.0257938	0.837071	down	yes	--	linc	chr5:77870437-77870810:+	--
MSTRG.199076	0	0	0	0	0	2	8	3.38226	#NAME?	#NAME?	0.0258077	0.837071	down	yes	--	linc	chr8:50083653-50083982:-	--
MSTRG.75093	0	1	0	0.323204	1	0	14	5.06443	0.0638186	-3.96988	0.02582	0.837071	down	yes	--	linc	chr18:3673326-3674935:+	--
MSTRG.185158	3	8	0	3.56445	0	0	0	0	Inf	Inf	0.0260496	0.84175	up	yes	--	linc	chr6:110761516-110762848:+	--
MSTRG.15090	133	161	47	110.924	18	62	37	39.4497	2.81177	1.49148	0.0260527	0.84175	up	yes	--	linc	chr1:183579418-183585543:-	--
MSTRG.10524	217	254	264	239.923	255	426	461	384.37	0.624199	-0.679923	0.0260999	0.841806	down	yes	--	antisense	chr1:117882539-117892800:+	--
MSTRG.118729	46	37	75	51.691	0	0	20	6.76286	7.64336	2.93421	0.0262602	0.844433	up	yes	--	linc	chr22:40540172-40547519:-	--
MSTRG.69076	202	90	203	161.915	203	341	451	335.028	0.483286	-1.04905	0.0264125	0.847726	down	yes	--	linc	chr17:3540590-3553192:-	--
MSTRG.72480	1120	1258	1055	1119.8	906	722	737	793.019	1.41207	0.497811	0.0264644	0.847726	up	no	--	linc	chr17:49154760-49243566:-	--
MSTRG.170031	18	26	10	17.5727	42	47	39	42.9779	0.408878	-1.29026	0.0264825	0.847726	down	yes	--	linc	chr5:34858850-34860639:+	--
MSTRG.47873	0	0	0	0	0	9	1	3.38519	#NAME?	#NAME?	0.0265953	0.848918	down	yes	--	antisense	chr13:64283432-64288907:-	--
MSTRG.62820	0	0	0	0	0	1	9	3.38185	#NAME?	#NAME?	0.0266339	0.849418	down	yes	--	linc	chr15:69632193-69632725:-	--
MSTRG.186816	0	0	0	0	1	0	9	3.37371	#NAME?	#NAME?	0.0267377	0.851824	down	yes	--	antisense	chr7:10802527-10806665:-	--
MSTRG.112481	4	13	11	9.13292	21	22	35	26.2223	0.348288	-1.52165	0.0270094	0.856971	down	yes	--	linc	chr21:16373862-16375475:+	--
MSTRG.201810	4301	3941	5090	4354.97	3193	3467	3032	3254.09	1.33831	0.420408	0.0270441	0.857337	up	no	--	linc	chr8:81814475-81856752:-	--
MSTRG.157879	190	167	139	161.788	150	403	285	282.375	0.572956	-0.803503	0.0271199	0.858376	down	yes	--	linc	chr4:19921391-19927707:-	--
MSTRG.50281	5	7	11	7.51996	47	10	15	23.9878	0.313491	-1.67351	0.0271623	0.858376	down	yes	--	linc	chr14:4598199-4603097:+	--
MSTRG.9036	8	12	8	9.12584	35	29	14	26.1172	0.349419	-1.51697	0.0271701	0.858376	down	yes	--	linc	chr1:102447415-102469043:+	--
MSTRG.85175	0	5	4	2.93463	0	13	31	14.8837	0.197171	-2.34248	0.0271927	0.858376	down	yes	--	linc	chr19:53191320-53192814:+	--
MSTRG.12249	14	18	4	11.7041	26	30	45	33.9644	0.344599	-1.53701	0.027281	0.859386	down	yes	--	linc	chr1:142904281-142906950:+	--
MSTRG.61306	0	0	0	0	9	1	0	3.31241	#NAME?	#NAME?	0.0274514	0.859386	down	yes	--	linc	chr15:54275595-54278341:+	--
MSTRG.88833	369	767	618	572.017	449	318	288	353.409	1.61857	0.694718	0.0276739	0.859386	up	yes	--	linc	chr2:30371794-30384256:-	--
MSTRG.159170	30	13	26	22.5608	33	104	28	55.5824	0.405897	-1.30081	0.0276796	0.859386	down	yes	--	linc	chr4:39604859-39608083:-	--
ENSOARG00000026361	0	0	1	0.329652	5	6	3	4.69793	0.0701696	-3.83301	0.0276856	0.859386	down	yes	--	lincRNA	chr11:22203535-22209062:+	--
MSTRG.144705	1	0	0	0.326272	6	1	7	4.68812	0.0695954	-3.84487	0.0277391	0.859386	down	yes	--	antisense	chr3:95727672-95740005:-	--
MSTRG.103854	0	0	0	0	10	0	0	3.30427	#NAME?	#NAME?	0.0277649	0.859386	down	yes	--	linc	chr2:231856527-231859055:+	--
MSTRG.105849	0	0	0	0	10	0	0	3.30427	#NAME?	#NAME?	0.0277649	0.859386	down	yes	--	linc	chr20:1702943-1703353:-	--
MSTRG.128136	0	0	0	0	10	0	0	3.30427	#NAME?	#NAME?	0.0277649	0.859386	down	yes	--	linc	chr24:41109587-41110112:+	--
MSTRG.47461	0	0	0	0	10	0	0	3.30427	#NAME?	#NAME?	0.0277649	0.859386	down	yes	--	linc	chr13:60190019-60200974:-	--
MSTRG.85569	0	0	0	0	10	0	0	3.30427	#NAME?	#NAME?	0.0277649	0.859386	down	yes	--	linc	chr19:56296127-56301333:+	--
MSTRG.127140	2	30	23	17.9307	10	236	16	88.6149	0.202344	-2.30512	0.0277698	0.859386	down	yes	--	linc	chr24:31700155-31710402:+	--
MSTRG.5341	0	1	0	0.323204	9	2	3	4.6654	0.069277	-3.85148	0.0278443	0.859476	down	yes	--	antisense	chr1:61610848-61619846:+	--
MSTRG.180886	135	205	131	153.488	99	398	313	273.298	0.561614	-0.83235	0.0278479	0.859476	down	yes	--	linc	chr6:45507416-45513685:+	--
MSTRG.197185	90	117	33	78.0579	33	29	38	33.5718	2.3251	1.21729	0.0278551	0.859476	up	yes	--	linc	chr8:20998669-20999777:-	--
MSTRG.108472	41	27	16	27.3781	13	9	6	9.37146	2.92143	1.54668	0.0279252	0.859476	up	yes	--	antisense	chr20:27357412-27360407:-	--
MSTRG.179767	1548	1957	1814	1735.57	1070	4054	2278	2496.37	0.695236	-0.524425	0.0279741	0.859476	down	no	--	linc	chr6:29503823-29793744:-	--
MSTRG.29213	86	44	22	49.5327	149	74	194	139.887	0.354091	-1.49781	0.0279812	0.859476	down	yes	--	linc	chr11:5186928-5200263:-	--
MSTRG.79392	0	1	3	1.31216	10	16	1	9.05939	0.14484	-2.78747	0.0279929	0.859476	down	yes	--	linc	chr18:42893687-42894808:+	--
MSTRG.68961	138	182	173	160.879	210	285	296	265.97	0.604875	-0.725291	0.0280479	0.859583	down	yes	--	linc	chr17:1626548-1718678:-	--
MSTRG.201742	727	528	506	574.655	402	447	298	384.935	1.49286	0.578082	0.0280659	0.859583	up	no	--	linc	chr8:81929004-81937246:-	--
MSTRG.209109	0	5	1	1.94567	33	17	6	18.6885	0.104111	-3.26381	0.0281137	0.859624	down	yes	--	linc	chr9:89458278-89460573:+	--
MSTRG.44544	140	153	198	160.399	259	242	287	264.559	0.606289	-0.721923	0.0282123	0.861637	down	yes	--	linc	chr13:30725392-30738379:-	--
MSTRG.168565	59	52	67	58.1434	54	113	185	118.657	0.490013	-1.02911	0.0282885	0.861706	down	yes	--	linc	chr5:21574859-21631122:-	--
MSTRG.165642	64	83	92	78.0354	49	12	32	31.0742	2.51126	1.32841	0.0283307	0.861706	up	yes	--	linc	chr4:117993843-117996508:-	--
MSTRG.207708	56	75	102	76.1361	89	214	130	145.819	0.522129	-0.937523	0.0283357	0.861706	down	yes	--	linc	chr9:71926937-71930891:-	--
MSTRG.147740	16	21	25	20.2489	5	0	8	4.35728	4.64715	2.21635	0.0285629	0.861706	up	yes	--	antisense	chr3:115818169-115872061:+	--
MSTRG.226135	22	32	33	28.399	45	71	69	62.2389	0.456291	-1.13197	0.0285848	0.861706	down	yes	--	linc	chrX:131079223-131083136:+	--
MSTRG.208460	25	43	39	34.911	63	82	74	73.6015	0.474325	-1.07605	0.0285927	0.861706	down	yes	--	linc	chr9:81759961-81769953:-	--
MSTRG.80527	47	56	117	72.0035	217	148	118	161.711	0.445262	-1.16727	0.0286943	0.861706	down	yes	--	linc	chr18:68110314-68111306:-	--
MSTRG.68380	348	335	382	347.743	400	475	725	538.141	0.646194	-0.629962	0.0286945	0.861706	down	no	--	linc	chr16:19815645-19826370:+	--
MSTRG.44165	1	0	0	0.326272	1	10	3	4.73046	0.0689725	-3.85784	0.0287978	0.863445	down	yes	--	linc	chr13:27750524-27751998:-	--
MSTRG.180463	82	173	39	95.5251	157	226	298	229.158	0.416852	-1.26239	0.028904	0.863724	down	yes	--	linc	chr6:41096865-41104058:-	--
MSTRG.149126	52	58	97	67.6882	77	164	148	131.012	0.516657	-0.952722	0.0289066	0.863724	down	yes	--	linc	chr3:145569947-145578146:-	--
MSTRG.164713	1	4	8	4.25631	7	28	17	17.5411	0.242647	-2.04307	0.0289953	0.863724	down	yes	--	linc	chr4:106439018-106446600:+	--
MSTRG.137227	93	145	66	98.965	53	40	50	47.9622	2.06339	1.04502	0.0290168	0.863724	up	yes	--	linc	chr3:7004742-7019763:-	--
MSTRG.132749	1253	1305	1384	1286.84	908	970	876	924.645	1.39171	0.47686	0.0290313	0.863724	up	no	--	linc	chr26:1143977-1157249:+	--
MSTRG.134071	7	1	4	3.92571	34	0	13	15.6304	0.251159	-1.99333	0.0290379	0.863724	down	yes	--	linc	chr26:16984771-16989461:-	--
MSTRG.171193	145	111	85	111.206	45	167	410	210.047	0.529431	-0.917487	0.0291168	0.863924	down	yes	--	linc	chr5:46191979-46212187:-	--
MSTRG.4685	63	47	21	42.6684	31	170	125	110.066	0.387661	-1.36713	0.0292058	0.865663	down	yes	--	linc	chr1:47745708-47750715:-	--
MSTRG.133055	935	1144	1081	1031.16	653	890	612	724.032	1.4242	0.510149	0.0292222	0.865663	up	no	--	linc	chr26:6508569-6515013:-	--
MSTRG.198829	6	22	11	12.6943	37	44	30	37.2668	0.340633	-1.55371	0.0293976	0.867662	down	yes	--	linc	chr8:46802706-46807733:-	--
MSTRG.202362	9	8	9	8.48895	20	26	27	24.541	0.345909	-1.53154	0.0294093	0.867662	down	yes	--	linc	chr8:89437241-89438672:-	--
MSTRG.96729	423	373	443	404.604	449	681	639	594.995	0.680013	-0.556367	0.0294108	0.867662	down	no	--	linc	chr2:130785452-130826436:-	--
MSTRG.217375	5	5	0	3.24738	11	15	17	14.4615	0.224553	-2.15487	0.0294536	0.867662	down	yes	--	linc	chrX:25703704-25938737:+	--
MSTRG.201796	0	11	0	3.55525	0	0	0	0	Inf	Inf	0.0295113	0.868672	up	yes	--	antisense	chr8:81715172-81716632:-	--
MSTRG.128014	1	1	4	1.96808	7	18	4	9.75966	0.201655	-2.31004	0.0297475	0.871128	down	yes	--	linc	chr24:40152803-40158499:-	--
MSTRG.50404	618	654	547	593.331	436	281	463	395.762	1.49921	0.584205	0.0298131	0.871128	up	no	--	linc	chr14:3821736-3917819:+	--
MSTRG.148462	3	4	1	2.60129	8	15	11	11.4414	0.227357	-2.13697	0.0299111	0.871128	down	yes	--	linc	chr3:136807398-136809168:-	--
MSTRG.144852	4	6	5	4.89257	0	0	1	0.338143	14.469	3.85489	0.0300168	0.871128	up	yes	--	linc	chr3:82749644-82750539:+	--
MSTRG.164943	3	7	5	4.88951	0	0	1	0.338143	14.4599	3.85398	0.0300231	0.871128	up	yes	--	linc	chr4:109311776-109313245:+	--
MSTRG.185475	3	5	7	4.9024	16	19	15	16.7916	0.291955	-1.77618	0.0300432	0.871128	down	yes	--	antisense	chr6:115187865-115189370:+	--
MSTRG.57088	7	7	1	4.87599	0	0	1	0.338143	14.4199	3.84999	0.0300506	0.871128	up	yes	--	linc	chr15:5149275-5202510:+	--
MSTRG.96348	32	24	47	33.6913	73	61	77	70.8104	0.475795	-1.07159	0.0300672	0.871128	down	yes	--	linc	chr2:118136986-118143921:-	--
MSTRG.83183	954	827	834	853.483	958	1537	1121	1215.98	0.701892	-0.51068	0.0300883	0.871128	down	no	--	linc	chr19:29874581-30138081:+	--
MSTRG.52583	10	5	1	5.20839	16	16	33	21.8625	0.238234	-2.06955	0.0301751	0.872412	down	yes	--	linc	chr14:33553446-33557431:+	--
MSTRG.73573	769	676	456	619.711	499	381	331	405.8	1.52713	0.610825	0.0301798	0.872412	up	no	--	antisense	chr17:62083659-62089021:-	--
MSTRG.79864	8137	10012	8821	8798.66	6986	7469	5302	6629.91	1.32712	0.408294	0.0302379	0.873412	up	no	--	linc	chr18:59785262-59864105:+	--
MSTRG.44644	81	103	147	108.177	167	318	120	203.421	0.531789	-0.911075	0.030326	0.874706	down	yes	--	linc	chr13:31261566-31267916:+	--
MSTRG.125614	323	459	515	423.507	250	345	204	268.391	1.57795	0.658049	0.0303299	0.874706	up	no	--	linc	chr24:14293359-14299836:+	--
MSTRG.109565	1	0	1	0.655924	4	0	14	6.05571	0.108315	-3.2067	0.0304126	0.876271	down	yes	--	linc	chr20:40759783-40762794:-	--
MSTRG.150627	4	3	8	4.91192	9	29	12	16.8498	0.291511	-1.77838	0.0304315	0.876271	down	yes	--	linc	chr3:152982744-152987476:+	--
MSTRG.75839	17	18	22	18.6166	62	39	30	43.8347	0.424702	-1.23548	0.0305313	0.877779	down	yes	--	linc	chr18:13382787-13391983:-	--
MSTRG.160443	26	20	42	28.7925	33	83	69	62.3365	0.461889	-1.11438	0.0306528	0.879909	down	yes	--	linc	chr4:42572433-42576246:+	--
MSTRG.136185	139	180	267	191.546	190	454	449	368.314	0.520061	-0.943247	0.030782	0.880612	down	yes	--	linc	chr26:39964430-39972031:+	--
MSTRG.65633	171	166	536	286.138	118	184	153	153.021	1.86992	0.902977	0.0308123	0.880612	up	yes	--	antisense	chr16:23088004-23111263:-	--
MSTRG.113638	0	1	0	0.323204	1	11	2	4.73088	0.068318	-3.87159	0.0308968	0.880612	down	yes	--	linc	chr21:34108823-34109743:-	--
MSTRG.148847	713	750	888	767.766	926	1089	1167	1069.28	0.718021	-0.477902	0.0310009	0.880612	down	no	--	linc	chr3:140605867-140619128:+	--
MSTRG.94686	1468	1943	960	1423.42	1397	2356	4543	2795.44	0.509193	-0.973714	0.0310473	0.880612	down	yes	--	linc	chr2:106092413-106132776:+	--
MSTRG.103584	775	1055	995	921.845	932	1789	1232	1330.24	0.692994	-0.529085	0.031076	0.880612	down	no	--	linc	chr2:228052667-228074766:-	--
MSTRG.34031	1	39	25	21.1725	5	1	0	1.9907	10.6357	3.41085	0.031172	0.880612	up	yes	--	linc	chr11:47661135-47676453:-	--
MSTRG.198355	115	157	58	107.384	88	225	462	261.476	0.410685	-1.2839	0.0312322	0.880612	down	yes	--	linc	chr8:31555814-31562661:+	--
MSTRG.169952	2	2	6	3.27686	0	0	0	0	Inf	Inf	0.0312922	0.880612	up	yes	--	linc	chr5:30596948-30597610:-	--
MSTRG.186	0	4	6	3.27073	0	0	0	0	Inf	Inf	0.0312976	0.880612	up	yes	--	linc	chr1:1651319-1651741:+	--
MSTRG.108667	5	4	1	3.25383	0	0	0	0	Inf	Inf	0.0313123	0.880612	up	yes	--	linc	chr20:30558087-30558560:-	--
MSTRG.148252	5	4	1	3.25383	0	0	0	0	Inf	Inf	0.0313123	0.880612	up	yes	--	antisense	chr3:134715382-134733160:-	--
MSTRG.47160	5	4	1	3.25383	0	0	0	0	Inf	Inf	0.0313123	0.880612	up	yes	--	linc	chr13:57663607-57670101:+	--
MSTRG.37515	3	6	1	3.24769	0	0	0	0	Inf	Inf	0.0313175	0.880612	up	yes	--	linc	chr12:26026253-26034467:-	--
MSTRG.155449	2	7	1	3.24463	0	0	0	0	Inf	Inf	0.03132	0.880612	up	yes	--	antisense	chr3:216334414-216335544:-	--
MSTRG.32568	4	6	0	3.24431	0	0	0	0	Inf	Inf	0.0313203	0.880612	up	yes	--	antisense	chr11:35820160-35820511:-	--
MSTRG.201553	39	49	51	45.3739	68	138	68	92.1842	0.492209	-1.02266	0.0313576	0.880612	down	yes	--	linc	chr8:72352756-72360500:+	--
MSTRG.190047	1243	1359	1117	1213.01	1359	2189	1526	1706.17	0.710958	-0.492164	0.031369	0.880612	down	no	--	linc	chr7:42646043-42659851:-	--
MSTRG.82640	2	3	7	3.92972	20	11	12	14.3904	0.273079	-1.87261	0.0315237	0.880612	down	yes	--	linc	chr19:22576449-22577753:+	--
MSTRG.163756	1644	1559	1683	1595.07	1489	2834	2333	2240.37	0.711966	-0.49012	0.0315502	0.880612	down	no	--	linc	chr4:97295349-97351313:+	--
MSTRG.214709	7	8	11	8.49571	0	1	3	1.35299	6.27922	2.65058	0.0315705	0.880612	up	yes	--	linc	chrJH923953.1:3480-5151:-	--
MSTRG.190624	12540	13292	16459	13813.2	13653	21295	21545	19006.3	0.726772	-0.460425	0.0315876	0.880612	down	no	--	linc	chr7:46194942-46339571:+	--
MSTRG.201520	240	295	249	255.734	213	616	410	417.573	0.612429	-0.707385	0.0316191	0.880612	down	yes	--	linc	chr8:71766812-71794868:+	--
MSTRG.79216	3	1	1	1.63167	14	4	8	8.68537	0.187864	-2.41224	0.0316631	0.880612	down	yes	--	antisense	chr18:54106607-54111478:-	--
MSTRG.194841	211	183	289	223.259	305	442	300	351.867	0.634499	-0.656311	0.0316753	0.880612	down	no	--	linc	chr7:97691823-97705062:-	--
MSTRG.167502	7	5	11	7.5261	8	23	36	22.6035	0.332962	-1.58657	0.0317305	0.881486	down	yes	--	linc	chr5:13644473-13645578:-	--
MSTRG.173322	5573	6552	6302	6013.42	5311	9485	9766	8268.45	0.727272	-0.459433	0.0317572	0.881566	down	no	--	linc	chr5:67783500-67854704:-	--
MSTRG.123616	1	0	1	0.655924	0	9	8	5.75219	0.11403	-3.13251	0.0318651	0.882577	down	yes	--	antisense	chr23:58532649-58540855:+	--
MSTRG.50171	0	1	0	0.323204	1	12	1	4.7313	0.068312	-3.87172	0.0319954	0.883262	down	yes	--	linc	chr14:2466717-2473091:+	--
MSTRG.216426	0	0	1	0.329652	0	0	14	4.734	0.069635	-3.84404	0.032009	0.883262	down	yes	--	linc	chrX:13399542-13404855:+	--
MSTRG.126736	10	5	1	5.20839	8	14	52	24.9667	0.208614	-2.2611	0.0320904	0.883377	down	yes	--	linc	chr24:4567533-4571933:+	--
MSTRG.77602	144	170	138	147.42	101	42	88	77.3493	1.9059	0.930471	0.0321826	0.884271	up	yes	--	linc	chr18:32454366-32462221:+	--
MSTRG.147743	1	1	0	0.649476	8	1	8	5.68712	0.114201	-3.13035	0.0321887	0.884271	down	yes	--	linc	chr3:115852446-115897472:-	--
MSTRG.4877	384	258	336	319.438	355	591	486	481.729	0.663108	-0.592684	0.0322756	0.884916	down	no	--	linc	chr1:52218277-52228978:+	--
MSTRG.223638	0	0	0	0	0	5	4	3.04538	#NAME?	#NAME?	0.0324253	0.884916	down	yes	--	linc	chrX:106621580-106622593:-	--
MSTRG.22529	0	0	0	0	0	3	6	3.04454	#NAME?	#NAME?	0.0324282	0.884916	down	yes	--	antisense	chr1:266015293-266243271:-	--
MSTRG.134969	29	24	59	36.6683	178	77	39	98.0728	0.373888	-1.41932	0.0324819	0.884916	down	yes	--	linc	chr26:24588973-24608856:-	--
MSTRG.180031	0	0	0	0	2	3	4	3.02911	#NAME?	#NAME?	0.032482	0.884916	down	yes	--	linc	chr6:36460191-36465951:-	--
MSTRG.78860	0	0	0	0	3	3	3	3.02139	#NAME?	#NAME?	0.0325089	0.884916	down	yes	--	linc	chr18:48913731-48918381:-	--
MSTRG.12245	117	170	81	119.82	195	198	259	219.047	0.547007	-0.87037	0.0325325	0.884916	down	yes	--	linc	chr1:142863613-142868771:+	--
MSTRG.132586	0	0	0	0	4	5	0	3.01451	#NAME?	#NAME?	0.0325327	0.884916	down	yes	--	linc	chr25:44126837-44127390:+	--
MSTRG.57429	0	0	0	0	4	4	1	3.0141	#NAME?	#NAME?	0.0325342	0.884916	down	yes	--	linc	chr15:11115465-11141724:+	--
MSTRG.359	0	0	0	0	5	3	1	3.00596	#NAME?	#NAME?	0.0325624	0.884916	down	yes	--	linc	chr1:2527244-2531908:-	--
MSTRG.189032	0	0	0	0	5	0	4	3.00471	#NAME?	#NAME?	0.0325667	0.884916	down	yes	--	antisense	chr7:32860176-32863523:-	--
MSTRG.181280	0	0	0	0	6	1	2	2.99741	#NAME?	#NAME?	0.0325919	0.884916	down	yes	--	linc	chr6:55657365-55661679:+	--
MSTRG.90038	54	138	119	101.449	38	55	53	49.0987	2.06624	1.04701	0.0326181	0.884916	up	yes	--	linc	chr2:41663647-41668259:-	--
MSTRG.25269	604	1073	840	820.774	641	322	482	483.805	1.6965	0.762559	0.0327513	0.886109	up	yes	--	linc	chr10:28350530-28370454:+	--
MSTRG.92014	439	263	322	334.384	312	831	556	572.445	0.584133	-0.775631	0.0328675	0.88843	down	yes	--	antisense	chr2:63745152-63754171:+	--
MSTRG.139501	1	1	2	1.30878	13	1	9	7.6774	0.170472	-2.5524	0.0329922	0.890502	down	yes	--	linc	chr26:10132801-10134264:+	--
MSTRG.86717	0	1	0	0.323204	12	1	1	4.64183	0.0696286	-3.84418	0.0330431	0.89097	down	yes	--	linc	chr2:8167637-8168228:+	--
MSTRG.48507	109	165	206	156.801	242	324	230	267.43	0.586324	-0.770229	0.0332951	0.894528	down	yes	--	linc	chr13:71679024-71681916:+	--
MSTRG.82660	1	1	1	0.979128	8	5	7	6.70322	0.146068	-2.77529	0.0333263	0.894528	down	yes	--	linc	chr19:22661807-22662113:+	--
MSTRG.63203	211	311	191	232.323	126	116	170	138.391	1.67874	0.747383	0.0333366	0.894528	up	yes	--	linc	chr15:77676019-77678445:-	--
MSTRG.188637	6	9	10	8.16299	2	0	2	1.33714	6.10481	2.60995	0.0334178	0.895467	up	yes	--	antisense	chr7:29554802-29604981:+	--
MSTRG.169276	42	44	26	36.4954	44	90	89	75.104	0.485931	-1.04118	0.0335179	0.897223	down	yes	--	linc	chr5:28405239-28411975:-	--
MSTRG.184378	34	50	31	37.4727	71	95	62	76.5885	0.489273	-1.03129	0.0335552	0.897223	down	yes	--	linc	chr6:101106954-101108583:+	--
MSTRG.188351	0	0	2	0.659304	0	12	26	12.8544	0.05129	-4.28518	0.0336016	0.897223	down	yes	--	antisense	chr7:23907273-23908672:-	--
MSTRG.12251	1748	3005	1664	2090.09	2724	3309	4249	3457.15	0.604571	-0.726016	0.0336507	0.897223	down	yes	--	linc	chr1:142976412-143001169:+	--
MSTRG.9643	2	0	1	0.982196	0	20	1	7.10936	0.138155	-2.85564	0.0336684	0.897223	down	yes	--	linc	chr1:107068272-107069828:-	--
MSTRG.43090	8	20	9	12.0411	4	0	1	1.65985	7.25434	2.85884	0.0336744	0.897223	up	yes	--	linc	chr13:11060643-11062482:+	--
MSTRG.202255	18	15	36	22.5884	61	73	26	53.6627	0.420933	-1.24834	0.033683	0.897223	down	yes	--	linc	chr8:87511265-87690681:-	--
MSTRG.23988	5	19	7	10.0798	1	3	2	2.0224	4.98409	2.31733	0.0337542	0.897223	up	yes	--	linc	chr10:15862058-15866203:-	--
MSTRG.168562	25	24	23	23.4957	21	49	94	55.3139	0.42477	-1.23524	0.0338131	0.897473	down	yes	--	linc	chr5:21538722-21540297:-	--
MSTRG.201757	1477	2594	2550	2160.91	1513	1452	1507	1501.11	1.43954	0.52561	0.033844	0.897473	up	no	--	antisense	chr8:81942934-81997536:+	--
MSTRG.186329	0	0	0	0	1	1	7	3.03599	#NAME?	#NAME?	0.033856	0.897473	down	yes	--	linc	chr7:2736872-2737564:+	--
MSTRG.75995	399	292	528	398.614	195	269	269	246.467	1.61732	0.693602	0.0339399	0.897723	up	yes	--	linc	chr18:14193686-14201557:-	--
MSTRG.109202	252	390	236	286.068	149	160	208	173.737	1.64656	0.719453	0.0339542	0.897723	up	yes	--	linc	chr20:37059829-37068894:+	--
MSTRG.129110	876	729	1127	892.948	555	582	681	610.705	1.46216	0.548101	0.0340015	0.898119	up	no	--	linc	chr25:6528340-6559676:+	--
MSTRG.8452	201	316	320	273.202	282	368	689	450.751	0.606103	-0.722364	0.0340729	0.898506	down	yes	--	antisense	chr1:97714148-97736454:-	--
MSTRG.180273	21	75	14	35.7072	66	129	136	111.47	0.32033	-1.64237	0.0340889	0.898506	down	yes	--	linc	chr6:40947924-40953070:-	--
MSTRG.135940	24	85	76	60.3565	25	19	32	25.5139	2.36563	1.24222	0.0342704	0.901414	up	yes	--	linc	chr26:38504906-38507115:+	--
MSTRG.210423	86	126	195	133.065	96	51	54	67.2473	1.97874	0.984585	0.0343585	0.901414	up	yes	--	linc	chrAMGL01123921.1:27-1165:+	--
MSTRG.199885	173	185	241	195.684	176	347	438	323.742	0.604444	-0.72632	0.0344284	0.902321	down	yes	--	linc	chr8:57182508-57188705:+	--
MSTRG.34299	133	51	88	88.887	60	37	27	41.4822	2.14277	1.09948	0.0344918	0.903146	up	yes	--	linc	chr11:50265948-50268287:-	--
MSTRG.35302	0	0	0	0	7	0	2	2.98928	#NAME?	#NAME?	0.034543	0.903146	down	yes	--	linc	chr11:57338044-57338755:+	--
MSTRG.190592	131	177	44	114.453	135	248	625	339.91	0.336717	-1.57039	0.0345683	0.903146	down	yes	--	linc	chr7:49942908-49947194:+	--
MSTRG.44825	2	3	0	1.62216	7	17	2	8.74481	0.185499	-2.43051	0.0345817	0.903146	down	yes	--	linc	chr13:33248969-33249706:+	--
MSTRG.115007	3364	3179	3681	3338.49	3760	4175	5118	4386.51	0.761082	-0.393877	0.0348134	0.906867	down	no	--	antisense	chr21:48137537-48151661:+	--
MSTRG.180633	28	18	13	19.2388	27	52	53	44.4483	0.432835	-1.20811	0.0348806	0.906867	down	yes	--	linc	chr6:43489957-43495183:-	--
MSTRG.222667	52	78	41	55.6918	116	91	109	105.996	0.525413	-0.928475	0.034909	0.906867	down	yes	--	linc	chrX:91240887-91246790:+	--
MSTRG.138457	16	57	28	32.8733	9	14	12	11.7714	2.79264	1.48163	0.0349204	0.906867	up	yes	--	linc	chr3:19275783-19280477:+	--
MSTRG.105647	30	25	16	23.1427	10	0	7	5.67127	4.08069	2.02881	0.034935	0.906867	up	yes	--	linc	chr2:248011865-248013984:-	--
MSTRG.24808	1	1	8	3.28669	0	0	0	0	Inf	Inf	0.0349444	0.906867	up	yes	--	linc	chr10:22587849-22602576:+	--
MSTRG.191723	46	78	102	73.843	25	32	48	35.3255	2.09036	1.06375	0.0350725	0.907945	up	yes	--	linc	chr7:62306460-62311818:-	--
MSTRG.217847	5	18	3	8.438	2	0	2	1.33714	6.31048	2.65775	0.03516	0.907945	up	yes	--	linc	chrX:32433894-32436977:-	--
MSTRG.179264	1	4	1	1.94874	14	3	11	9.36124	0.208171	-2.26416	0.0351857	0.907945	down	yes	--	linc	chr6:24588014-24611655:-	--
MSTRG.52804	29	2	33	20.9868	4	8	6	6.05905	3.46371	1.79232	0.0351933	0.907945	up	yes	--	linc	chr14:34960218-34963063:-	--
MSTRG.24886	606	588	733	629.4	698	1040	883	881.322	0.714155	-0.485692	0.0352099	0.907945	down	no	--	linc	chr10:23138563-23145129:+	--
MSTRG.58717	6	15	55	24.9366	10	3	9	7.36324	3.38663	1.75985	0.0352197	0.907945	up	yes	--	linc	chr15:24532406-24552866:+	--
MSTRG.69087	7	6	16	9.49756	21	39	17	25.8913	0.366825	-1.44684	0.0353109	0.907945	down	yes	--	antisense	chr17:3717845-3719236:+	--
MSTRG.13917	321	472	406	391.124	393	606	753	589.647	0.663319	-0.592225	0.0353471	0.907945	down	no	--	linc	chr1:139070804-139083932:-	--
ENSOARG00000026244	27	13	26	21.5819	7	5	9	7.04908	3.06167	1.61432	0.0353647	0.907945	up	yes	--	lincRNA	chr13:54065899-54071567:+	--
MSTRG.219173	39	19	31	29.0847	1	10	0	3.71604	7.82681	2.96842	0.0354581	0.907945	up	yes	--	linc	chrX:49511545-49514267:-	--
MSTRG.204325	114	98	162	122.273	175	243	194	205.695	0.594437	-0.750403	0.0354755	0.907945	down	yes	--	linc	chr9:25289218-25296374:-	--
MSTRG.194336	0	0	0	0	0	1	8	3.0437	#NAME?	#NAME?	0.0354876	0.907945	down	yes	--	linc	chr7:85856778-85864338:+	--
MSTRG.72354	0	0	0	0	0	1	8	3.0437	#NAME?	#NAME?	0.0354876	0.907945	down	yes	--	linc	chr17:46920257-46920695:+	--
MSTRG.192082	0	0	0	0	1	8	0	3.03891	#NAME?	#NAME?	0.035568	0.908032	down	yes	--	linc	chr7:65653143-65653811:-	--
MSTRG.12641	1423	1840	1285	1482.58	1463	2498	2352	2124.45	0.697866	-0.518977	0.0355704	0.908032	down	no	--	linc	chr1:144914582-144946136:-	--
MSTRG.26641	4	1	3	2.61725	7	23	4	11.4525	0.228531	-2.12954	0.03561	0.908032	down	yes	--	antisense	chr10:52504794-52551464:-	--
MSTRG.154987	125	125	90	110.853	114	161	322	201.059	0.551347	-0.858968	0.0356409	0.908032	down	yes	--	linc	chr3:212126782-212136576:+	--
MSTRG.215754	1	0	0	0.326272	4	8	1	4.36834	0.0746901	-3.74294	0.0356955	0.908543	down	yes	--	linc	chrX:6872239-6872871:-	--
MSTRG.180383	1	0	0	0.326272	7	0	6	4.34185	0.0751458	-3.73416	0.0358252	0.90997	down	yes	--	linc	chr6:42420478-42457234:+	--
MSTRG.160713	81	75	119	89.8969	121	242	123	163.505	0.549812	-0.862991	0.0358699	0.91011	down	yes	--	linc	chr4:54010681-54022919:-	--
MSTRG.26578	125	156	194	155.156	182	281	287	252.32	0.614918	-0.701534	0.0360442	0.913654	down	yes	--	linc	chr10:50961208-50969929:-	--
MSTRG.110827	15	11	26	17.0203	53	29	37	39.8422	0.427192	-1.22704	0.0361255	0.914465	down	yes	--	linc	chr21:417755-421700:-	--
MSTRG.129789	605	700	635	632.967	471	439	392	436.811	1.44906	0.535119	0.0362061	0.915218	up	no	--	linc	chr25:13511161-13514162:-	--
MSTRG.206917	1	2	12	4.92851	1	0	0	0.330427	14.9155	3.89875	0.0363431	0.91573	up	yes	--	linc	chr9:61161232-61161509:-	--
MSTRG.27917	1403	1503	1422	1412.3	1519	2512	1795	1959.35	0.720801	-0.472328	0.0363499	0.91573	down	no	--	linc	chr10:73768522-73789414:+	--
MSTRG.211660	0	0	0	0	8	1	0	2.98198	#NAME?	#NAME?	0.0363681	0.91573	down	yes	--	linc	chrJH921823.1:50-10712:-	--
MSTRG.28705	0	0	0	0	8	0	1	2.98156	#NAME?	#NAME?	0.0363752	0.91573	down	yes	--	linc	chr10:85454224-85456459:-	--
MSTRG.91907	0	0	0	0	8	0	1	2.98156	#NAME?	#NAME?	0.0363752	0.91573	down	yes	--	linc	chr2:62171024-62171491:+	--
MSTRG.46823	2	5	0	2.26857	25	6	9	13.3353	0.170117	-2.5554	0.0365322	0.91799	down	yes	--	linc	chr13:54108182-54109063:-	--
MSTRG.43502	5	1	3	2.94352	13	11	11	11.7393	0.250741	-1.99573	0.0365608	0.91799	down	yes	--	linc	chr13:17082150-17092107:-	--
MSTRG.88474	80	57	70	67.6	87	149	133	124.166	0.544434	-0.877171	0.036587	0.91799	down	yes	--	linc	chr2:26812533-26819347:-	--
ENSOARG00000025743	12	2	1	4.89132	1	0	0	0.330427	14.803	3.88782	0.0366557	0.91799	up	yes	--	lincRNA	chr2:15532406-15580456:-	--
MSTRG.84989	46	83	98	74.1404	118	178	114	137.803	0.538019	-0.894271	0.0366612	0.91799	down	yes	--	linc	chr19:52015959-52020556:+	--
MSTRG.32817	4	10	16	9.81156	56	16	16	29.3312	0.33451	-1.57988	0.0367423	0.918762	down	yes	--	antisense	chr11:37443225-37448456:-	--
MSTRG.208844	1410	1764	1729	1600.14	1603	2591	2331	2195.1	0.728963	-0.456083	0.0367664	0.918762	down	no	--	linc	chr9:84879742-84894960:+	--
MSTRG.136628	46	83	31	52.0537	29	17	20	22.1008	2.35529	1.2359	0.0369036	0.920212	up	yes	--	linc	chr3:3050616-3056933:-	--
MSTRG.85616	22	8	8	12.4008	4	3	2	3.01368	4.11485	2.04084	0.0369769	0.920212	up	yes	--	antisense	chr19:57026471-57027829:-	--
MSTRG.36597	7	2	20	9.52335	1	3	1	1.68425	5.65435	2.49936	0.0370047	0.920212	up	yes	--	linc	chr12:10384602-10475348:-	--
MSTRG.30064	10	0	0	3.26272	0	0	0	0	Inf	Inf	0.0370373	0.920212	up	yes	--	linc	chr11:14492155-14493312:+	--
MSTRG.149820	47	25	36	35.2824	49	151	30	77.4579	0.455504	-1.13447	0.0371427	0.920212	down	yes	--	linc	chr3:152613813-152622075:+	--
MSTRG.136688	23	25	28	24.8146	14	8	4	8.68704	2.85651	1.51425	0.0371919	0.920212	up	yes	--	antisense	chr3:3689531-3700833:-	--
MSTRG.68524	1	9	0	3.23511	0	0	0	0	Inf	Inf	0.0372265	0.920212	up	yes	--	linc	chr16:67352403-67388394:-	--
MSTRG.159171	65	123	85	88.9822	134	209	123	156.628	0.568112	-0.815753	0.0372403	0.920212	down	yes	--	linc	chr4:39616824-39647668:-	--
MSTRG.10647	4486	4397	5534	4709.08	3800	3798	3076	3581.61	1.3148	0.394839	0.0372865	0.920212	up	no	--	antisense	chr1:118809877-118810450:+	--
MSTRG.154689	13	15	26	17.6606	49	31	42	40.8883	0.431922	-1.21116	0.037295	0.920212	down	yes	--	linc	chr3:209764143-209765811:+	--
MSTRG.215953	1529	1748	1969	1712.92	1611	2745	2657	2360.11	0.725777	-0.462402	0.0374786	0.920212	down	no	--	linc	chrX:8825945-8989434:-	--
MSTRG.177952	16	15	3	11.0574	40	33	22	31.8287	0.347402	-1.52532	0.0374818	0.920212	down	yes	--	linc	chr6:10268627-10371521:+	--
MSTRG.119249	382	705	993	679.839	526	344	317	397.461	1.71046	0.774381	0.0375415	0.920212	up	yes	--	linc	chr22:49640889-49688850:+	--
MSTRG.153601	45	51	73	55.2303	61	130	119	104.408	0.528985	-0.918701	0.0375507	0.920212	down	yes	--	linc	chr3:195511143-195516459:-	--
MSTRG.118355	1	1	0	0.649476	1	2	14	5.74155	0.113119	-3.14409	0.037574	0.920212	down	yes	--	linc	chr22:35658302-35666049:+	--
MSTRG.114172	67	384	219	218.165	113	92	29	78.292	2.78655	1.47848	0.0375896	0.920212	up	yes	--	linc	chr21:42683095-42692657:+	--
MSTRG.209312	0	10	0	3.23204	0	0	0	0	Inf	Inf	0.0376131	0.920212	up	yes	--	linc	chr9:90456004-90456530:+	--
MSTRG.26776	0	10	0	3.23204	0	0	0	0	Inf	Inf	0.0376131	0.920212	up	yes	--	linc	chr10:55344731-55346485:-	--
MSTRG.83199	388	342	327	344.926	344	683	533	525.134	0.656833	-0.606401	0.0376366	0.920212	down	no	--	linc	chr19:30060906-30072037:+	--
MSTRG.153626	1	1	3	1.63843	16	4	5	8.3318	0.196648	-2.34631	0.0376843	0.920212	down	yes	--	antisense	chr3:196624263-196673979:+	--
MSTRG.99325	7	1	6	4.58502	1	0	0	0.330427	13.876	3.79452	0.0377651	0.920212	up	yes	--	linc	chr2:159184378-159185806:-	--
MSTRG.103458	7	2	5	4.57857	1	0	0	0.330427	13.8565	3.79249	0.0377795	0.920212	up	yes	--	antisense	chr2:225743333-225751535:+	--
MSTRG.81947	1	7	6	4.56662	0	0	1	0.338143	13.505	3.75542	0.037789	0.920212	up	yes	--	linc	chr19:15007771-15008211:+	--
MSTRG.84572	1	0	14	4.9414	1	0	0	0.330427	14.9546	3.90251	0.037797	0.920212	up	yes	--	linc	chr19:49096999-49097538:-	--
MSTRG.172299	3	7	4	4.55985	0	1	0	0.338561	13.4683	3.7515	0.0378032	0.920212	up	yes	--	linc	chr5:59173040-59175965:-	--
MSTRG.83904	15	20	43	25.5332	13	6	7	8.69392	2.9369	1.5543	0.0378087	0.920212	up	yes	--	linc	chr19:37773373-37774776:-	--
MSTRG.102198	6	6	2	4.55616	0	0	1	0.338143	13.4741	3.75211	0.0378124	0.920212	up	yes	--	linc	chr2:177578449-177580690:-	--
MSTRG.106605	6	6	2	4.55616	0	0	1	0.338143	13.4741	3.75211	0.0378124	0.920212	up	yes	--	linc	chr20:8878802-8879720:+	--
MSTRG.187271	664	754	751	707.909	740	910	1387	1021.61	0.692935	-0.529209	0.0378233	0.920212	down	no	--	antisense	chr7:15190052-15203312:+	--
MSTRG.50379	0	1	14	4.93833	1	0	0	0.330427	14.9453	3.90162	0.037846	0.920212	up	yes	--	linc	chr14:3370748-3371390:-	--
MSTRG.164126	55	91	48	63.1799	55	117	196	124.061	0.509264	-0.973514	0.0378673	0.920212	down	yes	--	linc	chr4:100381941-100390859:+	--
MSTRG.146996	41	27	60	41.8828	149	29	89	89.1467	0.469819	-1.08982	0.0379845	0.922034	down	yes	--	linc	chr3:122249958-122253211:-	--
MSTRG.48145	10	8	0	5.84835	0	1	1	0.676704	8.64241	3.11143	0.0380393	0.922034	up	yes	--	linc	chr13:66862062-66865240:+	--
MSTRG.180461	40	94	8	46.0693	83	172	142	133.674	0.344639	-1.53684	0.0380667	0.922034	down	yes	--	linc	chr6:41089599-41094152:-	--
MSTRG.66090	3735	4629	3284	3797.32	2391	2845	3259	2855.26	1.32993	0.411355	0.0381258	0.922863	up	no	--	linc	chr16:28751648-28756559:+	--
MSTRG.89493	3	2	5	3.27348	18	8	11	12.3758	0.264508	-1.91862	0.0381831	0.923647	down	yes	--	antisense	chr2:36155021-36162094:-	--
MSTRG.204327	478	461	709	538.678	608	953	900	827.877	0.650675	-0.619992	0.0382396	0.924411	down	no	--	linc	chr9:25309689-25339734:-	--
MSTRG.179834	117	129	185	140.853	130	241	346	241.546	0.58313	-0.77811	0.038553	0.927149	down	yes	--	linc	chr6:33428404-33434096:-	--
MSTRG.112469	309	294	311	298.362	338	444	540	444.603	0.671075	-0.575453	0.0385736	0.927149	down	no	--	linc	chr21:16072469-16084525:+	--
MSTRG.70803	52	46	18	37.7673	32	136	96	89.0797	0.423972	-1.23796	0.0387319	0.930243	down	yes	--	linc	chr17:28391763-28396319:-	--
MSTRG.14483	59	65	66	62.0154	89	140	112	114.679	0.540776	-0.886898	0.0388718	0.932081	down	yes	--	linc	chr1:176700876-176703717:-	--
MSTRG.225380	8	9	4	6.83762	2	0	1	0.998998	6.84448	2.77494	0.0389085	0.932081	up	yes	--	linc	chrX:99773340-99774638:+	--
MSTRG.185159	23	6	5	11.0917	0	2	0	0.677122	16.3807	4.03393	0.038914	0.932081	up	yes	--	linc	chr6:110763462-110766216:+	--
MSTRG.135840	61	67	72	65.2922	79	122	155	119.82	0.544918	-0.875889	0.0389342	0.932081	down	yes	--	linc	chr26:37039842-37043729:+	--
MSTRG.5858	92	58	104	83.0467	71	238	150	154.759	0.536619	-0.898031	0.0390387	0.932966	down	yes	--	linc	chr1:66466806-66475640:+	--
MSTRG.76572	43	91	158	95.5263	32	50	49	44.0707	2.16757	1.11608	0.0391019	0.933376	up	yes	--	linc	chr18:20630279-20644354:+	--
MSTRG.225230	1	14	10	8.14765	3	65	33	34.1564	0.238539	-2.0677	0.0391142	0.933376	down	yes	--	linc	chrX:122920715-122934838:-	--
MSTRG.9867	19	17	17	17.2977	0	6	7	4.39836	3.93276	1.97554	0.0396215	0.940033	up	yes	--	linc	chr1:109251733-109252870:+	--
MSTRG.57328	443	695	691	596.955	755	1220	767	921.872	0.647546	-0.626945	0.0396984	0.94073	down	no	--	linc	chr15:6888831-6900803:+	--
MSTRG.160704	4	12	15	10.1283	26	34	19	26.5269	0.381813	-1.38906	0.0397896	0.94073	down	yes	--	linc	chr4:53855481-53857700:-	--
MSTRG.38054	15	23	34	23.5359	41	47	64	51.101	0.460577	-1.11849	0.0397919	0.94073	down	yes	--	linc	chr12:30198740-30204584:-	--
MSTRG.107169	411	462	669	503.955	755	903	618	764.165	0.659485	-0.600589	0.0398185	0.94073	down	no	--	linc	chr20:13786021-13800803:+	--
MSTRG.150349	150	342	123	200.024	68	33	117	73.2043	2.73241	1.45017	0.0398959	0.94073	up	yes	--	antisense	chr3:156822448-156889890:+	--
MSTRG.4662	1	0	1	0.655924	0	7	9	5.41321	0.121171	-3.04488	0.0399047	0.94073	down	yes	--	linc	chr1:46853611-46854504:-	--
MSTRG.133429	309	347	331	322.085	335	485	631	488.263	0.659654	-0.600219	0.0399756	0.941205	down	no	--	linc	chr25:31437432-31451369:+	--
MSTRG.220358	4	4	4	3.91651	4	15	22	13.8393	0.283	-1.82113	0.040027	0.941817	down	yes	--	linc	chrX:60281837-60287611:-	--
MSTRG.134450	1	1	0	0.649476	4	2	10	5.38026	0.120715	-3.05033	0.0401167	0.942239	down	yes	--	linc	chr26:21723589-21734057:+	--
MSTRG.36277	390	319	214	300.894	247	137	132	172.633	1.74297	0.801544	0.0401171	0.942239	up	yes	--	linc	chr12:3663560-3692394:-	--
MSTRG.57207	3	4	1	2.60129	8	10	14	10.763	0.241687	-2.04879	0.0401212	0.942239	down	yes	--	linc	chr15:6058658-6059226:-	--
MSTRG.17255	1	0	0	0.326272	0	13	0	4.40129	0.0741309	-3.75378	0.0401877	0.942605	down	yes	--	linc	chr1:207151829-207152503:-	--
MSTRG.81317	2	5	1	2.59822	13	14	5	10.7261	0.242233	-2.04553	0.0402809	0.944194	down	yes	--	linc	chr19:8296889-8343034:-	--
MSTRG.7206	100	168	124	127.802	217	222	191	211.449	0.604414	-0.726392	0.0403109	0.944299	down	yes	--	linc	chr1:85170133-85175932:+	--
MSTRG.162977	26	60	12	31.8312	29	138	176	115.817	0.27484	-1.86333	0.040529	0.94721	down	yes	--	linc	chr4:85035695-85041516:+	--
MSTRG.127038	32	16	33	26.4905	10	9	10	9.73275	2.72179	1.44456	0.0405691	0.94721	up	yes	--	antisense	chr24:32997998-33001442:+	--
MSTRG.163044	9	20	5	11.0488	8	47	51	35.8011	0.308616	-1.69611	0.0406156	0.94721	down	yes	--	linc	chr4:85121176-85124070:+	--
MSTRG.201541	87	88	64	77.9254	76	202	148	143.547	0.542857	-0.881357	0.0406248	0.94721	down	yes	--	linc	chr8:72144823-72152999:+	--
MSTRG.24032	0	2	1	0.976061	5	10	4	6.39032	0.152741	-2.71084	0.0406897	0.94721	down	yes	--	linc	chr10:16342717-16403978:+	--
MSTRG.215970	1215	1217	1647	1332.7	1393	2261	1985	1896.98	0.702534	-0.509359	0.0408086	0.949029	down	no	--	linc	chrX:9127154-9157832:-	--
MSTRG.43481	247	289	282	266.957	195	593	470	424.127	0.629427	-0.667888	0.0408212	0.949029	down	no	--	linc	chr13:14818293-14825958:+	--
MSTRG.139508	3	1	2	1.96132	2	12	13	9.11944	0.215071	-2.21712	0.040917	0.949029	down	yes	--	linc	chr26:10431871-10435061:+	--
MSTRG.25084	202	185	182	185.696	188	420	292	303.054	0.612751	-0.706627	0.040919	0.949029	down	yes	--	linc	chr10:25700467-25706252:+	--
MSTRG.125746	134	180	157	153.653	108	319	349	261.699	0.587135	-0.768236	0.040924	0.949029	down	yes	--	linc	chr24:15629328-15653709:+	--
MSTRG.157866	2	5	6	4.24648	17	8	18	14.4123	0.294642	-1.76296	0.0411139	0.950494	down	yes	--	linc	chr4:19821439-19822473:-	--
MSTRG.136785	7	5	1	4.22958	5	12	27	14.8447	0.284921	-1.81136	0.0412405	0.952826	down	yes	--	linc	chr26:42476940-42479800:+	--
MSTRG.164133	32	47	55	43.7622	28	123	114	89.4432	0.489273	-1.03129	0.041372	0.954311	down	yes	--	linc	chr4:100468188-100476917:+	--
MSTRG.159157	261	372	316	309.559	342	551	467	457.466	0.676682	-0.563449	0.0413866	0.954311	down	no	--	linc	chr4:39550105-39653248:-	--
MSTRG.113649	37	30	53	39.2397	46	95	89	77.4576	0.506596	-0.981092	0.0413957	0.954311	down	yes	--	linc	chr21:34356387-34362611:-	--
MSTRG.214796	70	65	76	68.9009	86	137	147	124.507	0.553391	-0.853628	0.0414426	0.954311	down	yes	--	linc	chrJH924044.1:15-4259:+	--
MSTRG.226134	34	36	21	29.6513	52	55	76	61.5019	0.48212	-1.05254	0.0414869	0.954311	down	yes	--	antisense	chrX:131072578-131075988:+	--
MSTRG.80494	1298	1241	1170	1210.29	1054	795	793	885.574	1.36667	0.450669	0.0415207	0.954311	up	no	--	linc	chr18:67986480-67989112:+	--
MSTRG.33211	0	4	3	2.28177	23	4	4	10.3066	0.221389	-2.17535	0.0416252	0.955163	down	yes	--	antisense	chr11:40843608-40860123:+	--
MSTRG.185258	74	50	48	56.1276	75	102	134	104.626	0.536458	-0.898464	0.0416998	0.955787	down	yes	--	linc	chr6:111308799-111314189:-	--
MSTRG.49049	149	163	101	134.592	68	79	75	74.5761	1.80476	0.851804	0.0417283	0.955787	up	yes	--	linc	chr13:76148577-76153678:-	--
MSTRG.20963	25	1	0	8.48	2	1	1	1.33756	6.33991	2.66446	0.0417315	0.955787	up	yes	--	linc	chr1:249167231-249188748:+	--
MSTRG.179790	726	902	602	726.854	584	1676	960	1085.01	0.669903	-0.577976	0.0418785	0.955787	down	no	--	linc	chr6:29793846-29808388:-	--
MSTRG.209061	6	5	3	4.56261	3	17	26	15.5385	0.293632	-1.76792	0.041889	0.955787	down	yes	--	linc	chr9:89087611-89089065:+	--
MSTRG.49869	121	154	103	123.207	52	93	55	67.2662	1.83163	0.873124	0.0419107	0.955787	up	yes	--	linc	chr13:80266090-80276620:-	--
MSTRG.37889	11	11	18	13.078	15	29	53	32.6962	0.399984	-1.32199	0.0419792	0.955787	down	yes	--	linc	chr12:29551638-29554214:+	--
MSTRG.157243	438	355	378	382.253	452	647	542	551.675	0.692895	-0.529292	0.0419877	0.955787	down	no	--	linc	chr4:14434027-14445215:+	--
MSTRG.211780	41	40	64	47.4031	196	43	53	97.2434	0.487468	-1.03662	0.042104	0.9574	down	yes	--	linc	chrJH921894.1:7256-12795:-	--
MSTRG.183858	409	557	474	469.725	464	888	696	689.308	0.681445	-0.553331	0.042136	0.9574	down	no	--	linc	chr6:93167027-93186971:+	--
MSTRG.145906	16	10	13	12.7379	33	32	28	31.206	0.408186	-1.2927	0.042229	0.95854	down	yes	--	linc	chr3:108200721-108234845:-	--
MSTRG.74578	202	296	203	228.495	140	168	50	120.045	1.90341	0.928584	0.0422639	0.95854	up	yes	--	linc	chr17:71521347-71528943:-	--
MSTRG.69351	0	1	0	0.323204	12	1	0	4.30369	0.0750994	-3.73505	0.0423385	0.959059	down	yes	--	linc	chr17:11367269-11367743:+	--
ENSOARG00000026636	30	59	38	41.384	17	27	9	17.8017	2.32472	1.21706	0.0425446	0.959729	up	yes	--	lincRNA	chr6:116830864-116831975:-	--
MSTRG.105296	8	6	2	5.2087	22	17	10	16.4064	0.317481	-1.65526	0.042576	0.959729	down	yes	--	antisense	chr2:243813266-243817150:-	--
MSTRG.86735	1	2	1	1.30233	2	5	15	7.4258	0.175379	-2.51145	0.0426185	0.959729	down	yes	--	antisense	chr2:6239390-6245938:+	--
MSTRG.88358	0	4	9	4.25969	28	25	10	21.0974	0.201906	-2.30825	0.0426383	0.959729	down	yes	--	linc	chr2:26018857-26023038:-	--
MSTRG.165905	302	281	286	283.635	453	416	386	421.048	0.673641	-0.569949	0.0426516	0.959729	down	no	--	linc	chr5:1045756-1052562:+	--
MSTRG.88466	337	380	424	372.544	412	606	583	538.441	0.691893	-0.531379	0.0426655	0.959729	down	no	--	linc	chr2:26832652-26848842:-	--
MSTRG.12117	2037	1797	1898	1871.09	1773	3103	2708	2552.09	0.733161	-0.447799	0.0427306	0.959729	down	no	--	linc	chr1:140572994-140591442:+	--
MSTRG.82573	11	7	2	6.51072	10	9	45	21.5677	0.301873	-1.72799	0.0428985	0.961544	down	yes	--	linc	chr19:3735050-3737891:+	--
MSTRG.202344	188	244	174	197.56	104	100	146	117.589	1.68009	0.748536	0.0429152	0.961544	up	yes	--	linc	chr8:89142154-89145565:-	--
MSTRG.185465	31	13	29	23.876	36	73	43	51.1505	0.46678	-1.09919	0.0430549	0.962163	down	yes	--	linc	chr6:115131604-115133342:-	--
MSTRG.101554	14	23	18	17.9352	26	29	70	42.0794	0.426224	-1.23032	0.043091	0.962163	down	yes	--	antisense	chr2:202083926-202096179:-	--
MSTRG.133448	21	29	13	20.5101	32	50	53	45.4233	0.451533	-1.1471	0.0431065	0.962163	down	yes	--	linc	chr25:31856898-31858710:+	--
MSTRG.70879	20	35	22	25.0899	14	121	36	57.765	0.434345	-1.20309	0.0432349	0.963466	down	yes	--	linc	chr17:24937592-24944405:+	--
MSTRG.157865	6	10	14	9.8048	14	28	34	25.6025	0.382962	-1.38473	0.043271	0.963691	down	yes	--	linc	chr4:19819612-19821233:-	--
MSTRG.88475	146	179	243	185.595	221	353	297	292.965	0.633505	-0.658572	0.0434177	0.964675	down	no	--	linc	chr2:26853983-26860588:-	--
MSTRG.181317	1994	1929	1503	1769.51	1089	1627	1026	1257.61	1.40705	0.492671	0.0434198	0.964675	up	no	--	linc	chr6:56908649-56918147:-	--
MSTRG.40868	1288	1199	1472	1293.01	1080	2080	2185	1799.91	0.718374	-0.477194	0.0434636	0.964675	down	no	--	linc	chr12:63515082-63596356:+	--
MSTRG.143127	1147	1227	1462	1252.76	1228	2338	1612	1742.41	0.718981	-0.475974	0.0434714	0.964675	down	no	--	linc	chr3:76467150-76479572:+	--
MSTRG.135103	40	19	14	23.8069	27	143	31	67.8182	0.35104	-1.51029	0.0436838	0.965913	down	yes	--	linc	chr26:27716778-27721173:-	--
MSTRG.97825	10	14	10	11.0841	4	1	0	1.66027	6.67608	2.739	0.0437384	0.965913	up	yes	--	linc	chr2:140411514-140413010:+	--
MSTRG.145848	276	305	260	274.338	178	159	177	172.499	1.59038	0.66937	0.0437447	0.965913	up	no	--	antisense	chr3:107303502-107401239:-	--
MSTRG.43476	208	223	293	236.527	246	402	425	361.097	0.655023	-0.610382	0.0438121	0.965913	down	no	--	linc	chr13:14692424-14708251:+	--
MSTRG.30770	43	15	51	35.69	51	50	175	92.9548	0.38395	-1.38101	0.0440376	0.965913	down	yes	--	linc	chr11:21923227-21930232:+	--
MSTRG.43454	1638	1792	2453	1922.25	1707	3517	3610	2975.45	0.646037	-0.630312	0.0440444	0.965913	down	no	--	linc	chr13:14621506-14791902:+	--
MSTRG.160967	182	148	167	162.268	179	318	269	257.769	0.629507	-0.667705	0.0442754	0.965913	down	no	--	linc	chr4:57172470-57180190:+	--
MSTRG.108268	56	186	160	131.132	84	26	39	49.746	2.63602	1.39836	0.0442965	0.965913	up	yes	--	antisense	chr20:27801802-27821629:-	--
MSTRG.124465	2	1	2	1.63505	4	10	10	8.08875	0.202139	-2.30658	0.0443441	0.965913	down	yes	--	linc	chr24:2043180-2043802:-	--
MSTRG.160402	66	77	80	72.7928	105	155	125	129.44	0.562369	-0.830411	0.0443878	0.965913	down	yes	--	linc	chr4:41993667-41997755:+	--
MSTRG.29277	9	7	1	5.52853	1	0	1	0.66857	8.26918	3.04774	0.0443936	0.965913	up	yes	--	linc	chr11:5839081-5839578:+	--
MSTRG.50583	8	18	23	16.0099	27	44	39	37.0058	0.432631	-1.20879	0.044587	0.965913	down	yes	--	linc	chr14:7166745-7167556:+	--
MSTRG.26846	9	44	33	28.036	4	8	16	9.44048	2.96976	1.57035	0.0446066	0.965913	up	yes	--	linc	chr10:55022500-55064637:-	--
MSTRG.135431	7	1	1	2.93676	0	0	0	0	Inf	Inf	0.0446794	0.965913	up	yes	--	linc	chr26:29515925-29516919:+	--
MSTRG.95814	0	0	0	0	0	3	5	2.7064	#NAME?	#NAME?	0.0446894	0.965913	down	yes	--	linc	chr2:119301856-119321063:-	--
MSTRG.97032	0	0	0	0	0	3	5	2.7064	#NAME?	#NAME?	0.0446894	0.965913	down	yes	--	linc	chr2:96855758-96856919:-	--
ENSOARG00000026125	0	0	0	0	0	3	5	2.7064	#NAME?	#NAME?	0.0446894	0.965913	down	yes	--	lincRNA	chr21:48386608-48418330:-	--
MSTRG.225889	14	4	16	11.1351	3	4	1	2.68367	4.14919	2.05283	0.0447128	0.965913	up	yes	--	linc	chrX:131798747-131799713:-	--
MSTRG.88581	0	0	0	0	1	5	2	2.69952	#NAME?	#NAME?	0.044714	0.965913	down	yes	--	linc	chr2:28433288-28472848:-	--
MSTRG.153425	0	0	0	0	1	3	4	2.69868	#NAME?	#NAME?	0.044717	0.965913	down	yes	--	linc	chr3:188897165-188900894:-	--
MSTRG.111094	0	0	0	0	2	5	1	2.6918	#NAME?	#NAME?	0.0447414	0.965913	down	yes	--	linc	chr21:4505550-4546407:-	--
MSTRG.21334	0	0	0	0	2	5	1	2.6918	#NAME?	#NAME?	0.0447414	0.965913	down	yes	--	linc	chr1:253770083-253777076:+	--
MSTRG.11104	0	0	0	0	2	1	5	2.69013	#NAME?	#NAME?	0.0447473	0.965913	down	yes	--	antisense	chr1:123524444-123547810:-	--
MSTRG.132937	0	0	0	0	2	1	5	2.69013	#NAME?	#NAME?	0.0447473	0.965913	down	yes	--	linc	chr26:4893150-4897229:-	--
MSTRG.94941	0	0	0	0	3	5	0	2.68409	#NAME?	#NAME?	0.0447686	0.965913	down	yes	--	antisense	chr2:109320082-109328744:-	--
MSTRG.182698	1197	1097	1264	1161.78	1093	1851	1819	1602.91	0.724794	-0.464357	0.0447959	0.965913	down	no	--	linc	chr6:72454449-72498539:-	--
MSTRG.56219	0	0	0	0	4	4	0	2.67595	#NAME?	#NAME?	0.0447972	0.965913	down	yes	--	linc	chr14:57573419-57582611:+	--
MSTRG.99888	0	0	0	0	4	4	0	2.67595	#NAME?	#NAME?	0.0447972	0.965913	down	yes	--	linc	chr2:173413786-173431856:+	--
ENSOARG00000026889	0	0	0	0	4	4	0	2.67595	#NAME?	#NAME?	0.0447972	0.965913	down	yes	--	lincRNA	chr20:47642675-47647399:-	--
MSTRG.100670	0	0	0	0	4	0	4	2.67428	#NAME?	#NAME?	0.044803	0.965913	down	yes	--	linc	chr2:185529612-185536283:+	--
MSTRG.45118	0	0	0	0	5	0	3	2.66657	#NAME?	#NAME?	0.0448299	0.965913	down	yes	--	linc	chr13:36169585-36173520:-	--
MSTRG.201722	20	0	8	9.16265	0	3	2	1.69197	5.41538	2.43706	0.0448478	0.965913	up	yes	--	antisense	chr8:81319233-81326110:+	--
MSTRG.180526	0	0	0	0	6	1	1	2.65927	#NAME?	#NAME?	0.0448552	0.965913	down	yes	--	linc	chr6:32055291-32073563:-	--
MSTRG.18740	55	56	82	63.0759	93	140	107	114.31	0.551799	-0.857786	0.0448825	0.965913	down	yes	--	linc	chr1:210963740-210967758:-	--
MSTRG.197852	191	196	169	181.377	351	256	237	282.791	0.641381	-0.640745	0.0449609	0.966476	down	no	--	linc	chr8:29103577-29110609:-	--
MSTRG.123761	72	145	108	105.959	62	74	33	56.6987	1.8688	0.902113	0.0453421	0.968321	up	yes	--	antisense	chr23:59503393-59511482:-	--
MSTRG.79342	40	15	33	28.7775	41	61	77	60.2367	0.477739	-1.0657	0.0453848	0.968321	down	yes	--	linc	chr18:46259314-46264894:-	--
MSTRG.177518	32	31	14	25.0752	23	53	88	55.3001	0.453438	-1.14102	0.0453969	0.968321	down	yes	--	antisense	chr6:7019814-7024319:-	--
MSTRG.172516	12	1	12	8.19429	18	20	42	26.9209	0.304384	-1.71604	0.0454252	0.968321	down	yes	--	antisense	chr5:60136785-60166038:-	--
MSTRG.122166	7	2	0	2.93031	0	0	0	0	Inf	Inf	0.045467	0.968321	up	yes	--	linc	chr23:41931068-41934420:+	--
MSTRG.208843	802	972	895	870.863	930	1390	1205	1185.36	0.734683	-0.444806	0.0455219	0.968321	down	no	--	linc	chr9:84872519-84879681:+	--
MSTRG.27390	27	18	9	17.5939	15	57	51	41.4997	0.423953	-1.23803	0.045583	0.968321	down	yes	--	linc	chr10:69118950-69136970:+	--
MSTRG.178243	545	689	929	706.753	808	1446	1099	1128.16	0.626463	-0.674698	0.0456325	0.968321	down	no	--	linc	chr6:12756676-12775746:-	--
MSTRG.217080	71	26	33	42.4471	13	20	19	17.4915	2.42673	1.27901	0.0456558	0.968321	up	yes	--	linc	chrX:21152994-21190292:-	--
MSTRG.136878	74	110	131	102.881	31	64	68	54.9048	1.87381	0.905971	0.045696	0.968321	up	yes	--	linc	chr3:5182356-5197500:-	--
MSTRG.53293	0	0	0	0	0	2	6	2.70598	#NAME?	#NAME?	0.0457376	0.968321	down	yes	--	linc	chr14:37990361-37997417:+	--
MSTRG.62826	0	0	0	0	0	2	6	2.70598	#NAME?	#NAME?	0.0457376	0.968321	down	yes	--	linc	chr15:69863218-69863588:-	--
MSTRG.119065	0	0	0	0	0	6	2	2.70765	#NAME?	#NAME?	0.0457399	0.968321	down	yes	--	linc	chr22:45291757-45297985:-	--
MSTRG.13910	0	0	0	0	0	6	2	2.70765	#NAME?	#NAME?	0.0457399	0.968321	down	yes	--	linc	chr1:138982705-139027128:+	--
MSTRG.18804	0	0	0	0	0	6	2	2.70765	#NAME?	#NAME?	0.0457399	0.968321	down	yes	--	linc	chr1:226183123-226183465:-	--
MSTRG.3031	18	33	48	32.3619	9	21	9	13.1269	2.46531	1.30177	0.0457693	0.968321	up	yes	--	linc	chr1:28763489-28766647:+	--
MSTRG.185274	68	71	70	68.2096	81	115	167	122.169	0.558322	-0.84083	0.0457865	0.968321	down	yes	--	linc	chr6:111518166-111521594:-	--
MSTRG.51737	1053	1659	1280	1301.71	2345	1295	2132	1934.21	0.672996	-0.57133	0.0457992	0.968321	down	no	--	linc	chr14:18937781-18953620:-	--
MSTRG.49275	12	8	4	7.8195	12	27	25	21.5598	0.362688	-1.4632	0.0458041	0.968321	down	yes	--	linc	chr13:78260184-78261596:+	--
MSTRG.116326	0	0	0	0	2	0	6	2.68971	#NAME?	#NAME?	0.0459552	0.968321	down	yes	--	linc	chr22:12861825-12894102:-	--
MSTRG.69541	9	1	4	4.57826	35	9	12	18.6697	0.245224	-2.02783	0.0460624	0.968321	down	yes	--	linc	chr17:6606740-6612041:-	--
MSTRG.36864	0	1	0	0.323204	0	7	5	4.06064	0.0795945	-3.65119	0.0460694	0.968321	down	yes	--	linc	chr12:16448447-16475054:+	--
MSTRG.16621	0	0	1	0.329652	2	8	2	4.04563	0.0814836	-3.61735	0.0461199	0.968321	down	yes	--	linc	chr1:200659486-200668806:-	--
MSTRG.100201	587	596	604	583.261	678	929	795	807.376	0.722416	-0.469099	0.046132	0.968321	down	no	--	linc	chr2:175595752-175625161:-	--
MSTRG.180195	0	2	0	0.646409	2	13	12	9.11986	0.0708793	-3.81849	0.0461461	0.968321	down	yes	--	linc	chr6:40794099-40795288:-	--
MSTRG.115578	0	1	0	0.323204	2	3	7	4.04354	0.0799311	-3.6451	0.0461702	0.968321	down	yes	--	linc	chr22:4178450-4228774:-	--
ENSOARG00000025406	1	0	0	0.326272	3	3	6	4.03582	0.0808439	-3.62872	0.0461977	0.968349	down	yes	--	lincRNA	chrX:124901153-124903389:+	--
MSTRG.223010	4	4	0	2.5979	2	13	16	10.4724	0.248071	-2.01118	0.0462471	0.968779	down	yes	--	linc	chrX:96880561-96881913:+	--
MSTRG.23447	1	0	0	0.326272	5	2	5	4.01997	0.0811627	-3.62304	0.0462915	0.968779	down	yes	--	antisense	chr10:5246737-5250072:+	--
MSTRG.215443	64	10	8	26.7507	5	14	7	8.75899	3.05408	1.61074	0.0464231	0.969713	up	yes	--	linc	chrJH924887.1:5842-14380:+	--
MSTRG.39634	42	26	23	29.6887	18	5	12	11.6982	2.53789	1.34363	0.0464433	0.969713	up	yes	--	antisense	chr12:49538543-49543377:+	--
MSTRG.37874	346	415	339	358.772	281	692	640	543.546	0.660059	-0.599334	0.0464721	0.969713	down	no	--	linc	chr12:29285194-29299796:+	--
MSTRG.208046	0	4	4	2.61143	12	8	11	10.3932	0.251263	-1.99273	0.046542	0.970625	down	yes	--	linc	chr9:78385513-78386842:+	--
MSTRG.115833	77	99	81	83.822	95	183	154	145.421	0.576408	-0.794837	0.046879	0.974203	down	yes	--	linc	chr22:7492728-7494584:-	--
MSTRG.185241	4	6	6	5.22223	5	20	23	16.2006	0.322347	-1.63331	0.0469707	0.974203	down	yes	--	antisense	chr6:110309378-110311014:-	--
MSTRG.71700	13	0	1	4.57118	1	0	0	0.330427	13.8342	3.79016	0.0469723	0.974203	up	yes	--	linc	chr17:39307364-39307964:-	--
MSTRG.215379	9	5	6	6.53038	17	21	18	18.8136	0.347109	-1.52654	0.0470279	0.974203	down	yes	--	linc	chrJH924827.1:40-1505:-	--
MSTRG.77026	1153	1579	1374	1339.47	1229	856	853	984.339	1.36078	0.444438	0.0471274	0.974203	up	no	--	linc	chr18:25716388-25730965:+	--
MSTRG.189913	33	28	42	33.6621	5	48	162	72.6822	0.463141	-1.11048	0.0471604	0.974203	down	yes	--	antisense	chr7:40928985-40994025:+	--
MSTRG.173317	10608	12634	12269	11589	10767	17188	18266	15553.4	0.745107	-0.42448	0.047228	0.974203	down	no	--	linc	chr5:67614623-67995641:-	--
MSTRG.209694	16	27	9	16.9137	6	4	6	5.36566	3.15222	1.65637	0.0472868	0.974203	up	yes	--	linc	chr9:94538472-94540717:+	--
MSTRG.126913	0	0	0	0	0	8	0	2.70849	#NAME?	#NAME?	0.0473315	0.974203	down	yes	--	linc	chr24:31964027-31964492:+	--
MSTRG.132655	0	0	0	0	0	8	0	2.70849	#NAME?	#NAME?	0.0473315	0.974203	down	yes	--	linc	chr25:44900648-44902949:-	--
MSTRG.190655	0	0	0	0	0	8	0	2.70849	#NAME?	#NAME?	0.0473315	0.974203	down	yes	--	linc	chr7:50834625-50835341:+	--
MSTRG.57331	0	0	0	0	0	8	0	2.70849	#NAME?	#NAME?	0.0473315	0.974203	down	yes	--	linc	chr15:6907397-6953925:-	--
MSTRG.112363	0	0	0	0	0	0	8	2.70514	#NAME?	#NAME?	0.0474159	0.974203	down	yes	--	linc	chr21:24024042-24024450:-	--
MSTRG.132332	0	0	0	0	0	0	8	2.70514	#NAME?	#NAME?	0.0474159	0.974203	down	yes	--	linc	chr25:41204891-41205346:+	--
MSTRG.195861	0	0	0	0	0	0	8	2.70514	#NAME?	#NAME?	0.0474159	0.974203	down	yes	--	linc	chr8:9013302-9013645:+	--
MSTRG.25714	0	0	0	0	0	0	8	2.70514	#NAME?	#NAME?	0.0474159	0.974203	down	yes	--	linc	chr10:32837139-32837800:-	--
MSTRG.46592	0	0	0	0	0	0	8	2.70514	#NAME?	#NAME?	0.0474159	0.974203	down	yes	--	linc	chr13:52282846-52287029:+	--
MSTRG.37860	794	929	810	826.335	715	1465	1286	1167.1	0.708025	-0.498128	0.0474286	0.974203	down	no	--	linc	chr12:29248859-29271290:+	--
MSTRG.42835	16	5	13	11.1218	6	31	49	29.0469	0.382892	-1.38499	0.0475686	0.974203	down	yes	--	linc	chr13:7939148-7941172:+	--
MSTRG.274	1	4	8	4.25631	0	0	1	0.338143	12.5873	3.6539	0.0476793	0.974203	up	yes	--	antisense	chr1:927857-928334:+	--
MSTRG.15960	4	4	5	4.24617	0	0	1	0.338143	12.5573	3.65046	0.0477036	0.974203	up	yes	--	linc	chr1:191869793-191872231:-	--
MSTRG.107144	1	5	7	4.24986	1	0	0	0.330427	12.8617	3.68501	0.0477133	0.974203	up	yes	--	antisense	chr20:12500212-12558749:+	--
MSTRG.128571	6	12	1	6.16574	26	31	12	23.1442	0.266405	-1.90831	0.0477136	0.974203	down	yes	--	linc	chr25:452952-454038:-	--
MSTRG.37830	3	1	2	1.96132	0	9	18	9.13362	0.214737	-2.21936	0.0477343	0.974203	down	yes	--	linc	chr12:30331258-30332024:-	--
MSTRG.86053	49	48	73	55.5657	63	134	106	102.027	0.544617	-0.876687	0.0477606	0.974203	down	yes	--	antisense	chr19:59254355-59257191:-	--
MSTRG.205634	0	8	1	2.91529	0	0	0	0	Inf	Inf	0.0477764	0.974203	up	yes	--	linc	chr9:42380994-42394596:-	--
MSTRG.4886	48	58	84	62.0977	85	144	104	112.006	0.554414	-0.850964	0.0478791	0.974203	down	yes	--	linc	chr1:52343226-52351102:+	--
MSTRG.216521	0	0	0	0	1	0	7	2.69743	#NAME?	#NAME?	0.0479103	0.974203	down	yes	--	linc	chrX:13675850-13718092:+	--
MSTRG.77024	4593	6182	4975	5136.64	4905	3041	3329	3775.99	1.36034	0.44397	0.0479354	0.974203	up	no	--	linc	chr18:25670017-25706747:+	--
MSTRG.137070	326	283	419	335.956	433	680	377	500.776	0.67087	-0.575895	0.0481714	0.974203	down	no	--	linc	chr3:6472986-6486134:+	--
MSTRG.212228	444	273	285	327.05	272	145	171	196.79	1.66193	0.732856	0.0481977	0.974203	up	yes	--	linc	chrJH922168.1:5474-9252:-	--
MSTRG.13958	4	3	2	2.934	8	7	18	11.0999	0.264327	-1.91961	0.0482217	0.974203	down	yes	--	linc	chr1:169706943-169718216:-	--
MSTRG.223854	1	3	0	1.29589	6	7	9	7.39578	0.17522	-2.51276	0.0482912	0.974203	down	yes	--	antisense	chrX:108862235-108880971:-	--
MSTRG.210136	76	31	80	61.1882	95	124	141	121.05	0.505477	-0.984282	0.0483624	0.974203	down	yes	--	linc	chrAMGL01122052.1:19-7066:-	--
MSTRG.37880	34	36	6	24.7065	38	81	73	64.6641	0.382075	-1.38807	0.0483742	0.974203	down	yes	--	linc	chr12:29374189-29377266:+	--
MSTRG.85523	184	217	296	227.746	271	456	317	351.121	0.648627	-0.624539	0.0485449	0.974203	down	no	--	linc	chr19:55353785-55365254:+	--
MSTRG.213797	135	16	14	53.8331	14	26	5	15.1193	3.56056	1.8321	0.048566	0.974203	up	yes	--	antisense	chrJH923032.1:12256-15134:-	--
MSTRG.155378	354	318	466	371.897	394	691	533	544.364	0.683177	-0.549668	0.0485711	0.974203	down	no	--	linc	chr3:215429354-215444500:+	--
MSTRG.28099	58	1	48	35.0703	8	1	0	2.98198	11.7607	3.55591	0.0486037	0.974203	up	yes	--	linc	chr10:76903993-76907324:-	--
MSTRG.168566	334	309	157	260.6	296	435	712	485.838	0.536393	-0.898637	0.0488076	0.974203	down	yes	--	linc	chr5:21591366-21618292:-	--
MSTRG.218133	70	70	66	67.2204	96	159	101	119.705	0.561552	-0.832508	0.0488585	0.974203	down	yes	--	linc	chrX:35597730-35611064:-	--
MSTRG.105686	89	102	157	113.76	163	175	233	191.895	0.592826	-0.754319	0.0488642	0.974203	down	yes	--	linc	chr2:248371840-248375557:+	--
MSTRG.86737	1	2	1	1.30233	4	14	3	7.07599	0.18405	-2.44183	0.0488852	0.974203	down	yes	--	linc	chr2:6269681-6272938:+	--
MSTRG.199588	396	410	521	433.466	321	975	622	646.489	0.670493	-0.576706	0.0488968	0.974203	down	no	--	linc	chr8:56308281-56331349:-	--
MSTRG.109536	876	1051	1130	998.009	1058	1625	1341	1353.2	0.737516	-0.439254	0.0489149	0.974203	down	no	--	linc	chr20:39712371-39741838:+	--
MSTRG.168572	1015	848	643	817.209	616	1109	2021	1262.39	0.647349	-0.627384	0.0489231	0.974203	down	no	--	linc	chr5:21694552-21765610:-	--
MSTRG.159076	0	0	0	0	8	0	0	2.64342	#NAME?	#NAME?	0.0490059	0.974203	down	yes	--	linc	chr4:39171726-39172063:-	--
MSTRG.218379	0	0	0	0	8	0	0	2.64342	#NAME?	#NAME?	0.0490059	0.974203	down	yes	--	linc	chrX:40586733-40587213:-	--
MSTRG.2235	0	0	0	0	8	0	0	2.64342	#NAME?	#NAME?	0.0490059	0.974203	down	yes	--	linc	chr1:20056670-20057173:+	--
MSTRG.47475	0	0	0	0	8	0	0	2.64342	#NAME?	#NAME?	0.0490059	0.974203	down	yes	--	linc	chr13:60361621-60367463:-	--
MSTRG.48012	0	0	0	0	8	0	0	2.64342	#NAME?	#NAME?	0.0490059	0.974203	down	yes	--	linc	chr13:65458845-65462014:+	--
MSTRG.5989	0	0	0	0	8	0	0	2.64342	#NAME?	#NAME?	0.0490059	0.974203	down	yes	--	linc	chr1:68932160-68932543:+	--
MSTRG.62787	0	0	0	0	8	0	0	2.64342	#NAME?	#NAME?	0.0490059	0.974203	down	yes	--	linc	chr15:73219840-73220549:-	--
MSTRG.63997	0	0	0	0	8	0	0	2.64342	#NAME?	#NAME?	0.0490059	0.974203	down	yes	--	linc	chr16:4516535-4517147:-	--
MSTRG.98970	0	0	0	0	8	0	0	2.64342	#NAME?	#NAME?	0.0490059	0.974203	down	yes	--	linc	chr2:154466946-154473087:-	--
MSTRG.34849	15	17	13	14.674	2	8	3	4.38377	3.34735	1.74302	0.0491186	0.974847	up	yes	--	linc	chr11:54564972-54565974:+	--
MSTRG.94399	121	133	141	128.946	142	255	225	209.336	0.615977	-0.699052	0.0491382	0.974847	down	yes	--	linc	chr2:102193251-102197806:+	--
MSTRG.139483	2	10	3	4.87354	8	13	40	20.5704	0.23692	-2.07753	0.0491837	0.974878	down	yes	--	linc	chr26:9996187-10093123:+	--
MSTRG.38050	27	33	41	32.9908	67	66	62	65.4485	0.504073	-0.988296	0.0491924	0.974878	down	yes	--	linc	chr12:30149114-30162910:-	--
MSTRG.67867	3376	3619	4354	3706.48	3576	6089	5001	4934.16	0.751187	-0.412756	0.0493705	0.975941	down	no	--	linc	chr16:57376023-57426153:-	--
MSTRG.165587	40	1	16	18.6485	2	6	0	2.69222	6.92682	2.79219	0.0494197	0.975941	up	yes	--	linc	chr4:116575202-116580769:+	--
MSTRG.167	301	581	799	549.382	374	274	135	261.995	2.09692	1.06827	0.0495094	0.975941	up	yes	--	linc	chr1:1534446-1552713:-	--
MSTRG.13939	1345	1695	1561	1501.25	1246	1976	2941	2075.19	0.723431	-0.467073	0.0495953	0.976185	down	no	--	linc	chr1:139271735-139350139:-	--
MSTRG.202859	24	58	22	33.8287	10	13	17	13.454	2.5144	1.33021	0.0496321	0.976185	up	yes	--	linc	chr9:4684029-4685486:+	--
MSTRG.37362	8	5	12	8.18202	22	22	21	21.8187	0.375	-1.41504	0.049653	0.976185	down	yes	--	linc	chr12:24753714-24755905:-	--
MSTRG.161400	0	1	3	1.31216	19	4	1	7.97051	0.164627	-2.60273	0.0496798	0.976185	down	yes	--	linc	chr4:69078361-69117610:-	--
MSTRG.53364	28	32	30	29.3677	67	61	49	59.3598	0.49474	-1.01526	0.0497376	0.976315	down	yes	--	linc	chr14:39589669-39591943:-	--
MSTRG.108264	28	32	28	28.7084	9	10	15	11.4316	2.51132	1.32845	0.0497433	0.976315	up	yes	--	linc	chr20:27773654-27776662:-	--
MSTRG.39702	43	46	42	42.7425	88	67	87	81.1796	0.526517	-0.925447	0.0499068	0.978569	down	yes	--	linc	chr12:49875161-49878723:-	--

## Sheet: Table S4
Table S4 Differentially expressed mRNAs in the luteal phase.
Gene	PL1_count	PL2_count	PL3_count	PL_normalize	ML1_count	ML2_count	ML3_count	ML_normalize	FoldChange	Log2FoldChange	pval	padj	Up/Down	Significant	GeneName
ENSOARG00000018069	618	439	470	498.459	2478	2280	2192	2331.93	0.213754	-2.22598	4.55839e-22	1.68929e-17	down	yes	NDST4
ENSOARG00000019913	45	43	65	50.0074	508	673	102	430.199	0.116242	-3.10479	5.04728e-17	9.35235e-13	down	yes	ENSOARG00000019913
ENSOARG00000003615	29	26	19	24.1286	168	281	133	195.62	0.123344	-3.01924	1.13675e-11	7.02113e-08	down	yes	ENSOARG00000003615
ENSOARG00000003494	3	6	8	5.55526	67	128	56	84.4104	0.0658125	-3.9255	8.90511e-11	4.71449e-07	down	yes	ENSOARG00000003494
ENSOARG00000017739	61	71	58	61.9699	137	179	555	293.54	0.211112	-2.24392	2.39649e-08	8.07376e-05	down	yes	CAPN6
ENSOARG00000018818	1	1	4	1.96808	86	91	1	59.5639	0.0330415	-4.91957	3.40639e-08	8.98531e-05	down	yes	ENSOARG00000018818
ENSOARG00000013082	4367	4766	4034	4295.04	2347	1981	1774	2046.07	2.09917	1.06982	4.28716e-08	9.92987e-05	up	yes	PFKFB3
ENSOARG00000004279	557	2544	545	1183.63	355	347	446	385.594	3.06962	1.61806	7.90569e-08	0.000146489	up	yes	SLC7A9
ENSOARG00000015795	328	32	7	119.667	13	17	10	13.4325	8.90877	3.15523	1.98469e-07	0.000320241	up	yes	ENSOARG00000015795
ENSOARG00000008015	280	255	322	279.921	90	69	57	72.3733	3.86774	1.95149	1.98752e-07	0.000320241	up	yes	RASSF10
ENSOARG00000004021	1355	840	73	737.655	188	270	218	227.247	3.24605	1.69868	4.11911e-07	0.000636042	up	yes	ENSOARG00000004021
ENSOARG00000018341	2133	4180	595	2243.08	396	349	150	299.728	7.48369	2.90375	8.85808e-07	0.00126258	up	yes	ENSOARG00000018341
ENSOARG00000000673	5	6	3	4.55954	13	1	141	52.3123	0.0871601	-3.52019	1.08467e-06	0.00145064	down	yes	ENSOARG00000000673
ENSOARG00000004815	1368	995	302	867.483	73	180	130	129.021	6.7236	2.74923	1.28316e-06	0.00158509	up	yes	ENSOARG00000004815
ENSOARG00000008620	13703	6285	2645	7374.17	1191	2171	2016	1810.25	4.07356	2.02629	1.73429e-06	0.00200848	up	yes	LTF
ENSOARG00000002759	2111	2138	1923	2013.69	1150	958	894	1006.63	2.00042	1.00031	2.14449e-06	0.00233743	up	yes	ENSOARG00000002759
ENSOARG00000006465	2250	2205	2125	2147.29	1262	816	839	976.967	2.19791	1.13613	2.79834e-06	0.00288065	up	yes	ENSOARG00000006465
ENSOARG00000019937	142	133	168	144.698	699	398	180	426.582	0.339204	-1.55977	5.50161e-06	0.00474149	down	yes	ENSOARG00000019937
ENSOARG00000011600	8	11	8	8.80264	9	180	6	65.9436	0.133487	-2.90523	6.62429e-06	0.00557931	down	yes	LYPD1
ENSOARG00000000517	852	806	838	814.735	422	364	331	374.602	2.17494	1.12097	9.16972e-06	0.0073767	up	yes	ADGRG1
ENSOARG00000019401	650	684	436	576.877	309	187	215	238.114	2.4227	1.27661	9.69248e-06	0.0074832	up	yes	RIBC2
ENSOARG00000000248	1799	1460	1312	1491.34	765	825	679	761.689	1.95795	0.969341	1.07809e-05	0.00768324	up	yes	SLC6A6
ENSOARG00000010346	688	376	160	398.744	142	118	100	120.685	3.304	1.72422	1.16847e-05	0.00809469	up	yes	DNAAF1
ENSOARG00000003250	10114	436	97	3472.81	279	41	212	177.757	19.5369	4.28813	1.38491e-05	0.00916486	up	yes	SCGN
ENSOARG00000014271	907	1231	1040	1036.63	1105	1059	4207	2146.22	0.483002	-1.0499	1.59264e-05	0.0103547	down	yes	MOXD1
ENSOARG00000014375	3	8	4	4.88306	3	5	122	43.9375	0.111136	-3.1696	1.8894e-05	0.0118676	down	yes	ENSOARG00000014375
ENSOARG00000001008	0	1	1	0.652857	0	0	59	19.9504	0.0327239	-4.93351	2.01701e-05	0.0122538	down	yes	ENSOARG00000001008
ENSOARG00000006203	236	256	153	210.177	1269	72	431	589.428	0.356578	-1.48771	2.27141e-05	0.0135768	down	yes	WFDC13
ENSOARG00000002980	45	0	0	14.6822	0	0	0	0	Inf	Inf	3.96393e-05	0.0222574	up	yes	ENSOARG00000002980
ENSOARG00000016664	48	507	139	225.347	4	1	11	5.37984	41.8874	5.38844	4.43412e-05	0.024526	up	yes	FGG
ENSOARG00000010466	1467	1567	977	1307.17	723	576	631	647.278	2.01949	1.01399	4.786e-05	0.0256347	up	yes	CLIC5
ENSOARG00000006931	383	318	187	289.386	102	119	74	99.0149	2.92265	1.54728	4.91127e-05	0.0256347	up	yes	C9orf152
ENSOARG00000005949	1942	2132	1659	1869.58	1176	923	1011	1042.94	1.79262	0.842066	6.56309e-05	0.0321318	up	yes	TMC6
ENSOARG00000010649	2657	2382	2391	2424.98	1453	1309	1353	1380.79	1.75622	0.812472	6.58953e-05	0.0321318	up	yes	SEMA3F
ENSOARG00000017240	1046	674	778	815.589	388	393	393	394.15	2.06923	1.0491	9.47231e-05	0.0417898	up	yes	HECW1
ENSOARG00000019502	3903	3335	3008	3342.92	2322	1724	1505	1859.84	1.79743	0.845933	0.000107352	0.0468041	up	yes	CELSR1
ENSOARG00000007378	2121	2407	369	1591.62	862	769	565	736.232	2.16184	1.11226	0.000114324	0.048698	up	yes	ENPP6
ENSOARG00000007263	883	1024	769	872.562	527	382	457	457.997	1.90517	0.92992	0.000139324	0.0580136	up	yes	SDSL
ENSOARG00000009963	15834	6061	1471	7610.05	1132	1242	2345	1587.48	4.79379	2.26117	0.000154864	0.0635344	up	yes	ENSOARG00000009963
ENSOARG00000001225	1006	1081	1021	1014.19	499	474	658	547.859	1.85118	0.888449	0.000156012	0.0635344	up	yes	ADORA1
ENSOARG00000008960	48	45	36	42.0727	152	156	85	131.783	0.319259	-1.6472	0.000164141	0.065573	down	yes	LRFN5
ENSOARG00000013090	4	3	2	2.934	3	55	21	26.7131	0.109834	-3.18661	0.000195253	0.074254	down	yes	ENSOARG00000013090
ENSOARG00000009483	418	7	208	207.212	835	594	836	759.699	0.272755	-1.87432	0.000195983	0.074254	down	yes	ENSOARG00000009483
ENSOARG00000010751	2646	2575	1713	2260.26	1303	731	578	873.481	2.58765	1.37164	0.000201085	0.0752726	up	yes	SPDEF
ENSOARG00000010766	1	2	3	1.96164	1	4	61	22.3114	0.0879209	-3.50765	0.000226714	0.0823707	down	yes	ENSOARG00000010766
ENSOARG00000003963	2425	2359	2018	2218.89	1084	1462	1372	1317.09	1.68469	0.752481	0.00022973	0.082656	up	yes	DUSP1
ENSOARG00000015186	5105	4774	3337	4308.64	2444	2408	2544	2483.05	1.73522	0.795118	0.000248383	0.0876651	up	yes	ACSS3
ENSOARG00000017168	8793	9707	9759	9223.33	6222	4923	5952	5735.28	1.60817	0.685423	0.000265438	0.0903589	up	yes	FASN
ENSOARG00000002944	93	24	10	41.3967	6	7	4	5.70506	7.25614	2.8592	0.000267716	0.0903589	up	yes	IBSP
ENSOARG00000011811	264	365	386	331.351	165	112	152	143.837	2.30366	1.20393	0.000276034	0.0905269	up	yes	STEAP4
ENSOARG00000007680	9516	6344	3970	6463.93	3531	2682	3866	3382.02	1.91126	0.934527	0.000278947	0.0906798	up	yes	SLC34A2
ENSOARG00000012807	1137	1407	1061	1175.48	714	637	628	663.942	1.77046	0.824121	0.000285987	0.0921601	up	yes	ADIPOR2
ENSOARG00000006248	774	1134	956	934.196	569	157	431	386.907	2.41452	1.27174	0.000301383	0.0961243	up	yes	SYNDIG1
ENSOARG00000003201	2244	2280	1688	2025.51	1362	1130	1102	1205.25	1.68058	0.748956	0.000303477	0.0961243	up	yes	KREMEN1
ENSOARG00000008507	14637	12873	9074	11927.5	7022	5988	7473	6874.5	1.73504	0.794966	0.000313908	0.0985857	up	yes	ALPL
ENSOARG00000006624	4994	5526	5903	5361.37	3946	2592	2349	2975.71	1.80171	0.849365	0.000320711	0.0998031	up	yes	ACSS1
ENSOARG00000002649	856	942	1065	934.827	864	1403	2874	1732.31	0.539641	-0.889928	0.000333401	0.101275	down	yes	ACAD9
ENSOARG00000018878	4601	4980	2927	4075.63	2165	2328	2370	2304.94	1.76821	0.82229	0.000341379	0.102855	up	yes	FOXRED2
ENSOARG00000019090	771	925	843	828.416	373	443	529	452.109	1.83234	0.873684	0.00036852	0.110137	up	yes	RIPK3
ENSOARG00000018789	431	451	400	418.249	190	175	226	198.45	2.10758	1.07559	0.00038857	0.1152	up	yes	ENSOARG00000018789
ENSOARG00000005007	396	472	482	440.648	241	173	219	212.257	2.07601	1.05381	0.000414128	0.120844	up	yes	DACT2
ENSOARG00000015100	142	198	139	156.147	185	303	615	371.671	0.420121	-1.25112	0.00042192	0.121109	down	yes	ANGPT1
ENSOARG00000003422	433	662	389	483.472	239	161	96	165.942	2.9135	1.54275	0.000422034	0.121109	up	yes	SMPD3
ENSOARG00000019304	987	1011	928	954.707	649	423	379	485.815	1.96517	0.974652	0.000456579	0.127221	up	yes	ENSOARG00000019304
ENSOARG00000007570	39	28	21	28.697	39	32	239	104.537	0.274516	-1.86504	0.000471725	0.129494	down	yes	PLPPR1
ENSOARG00000003465	2221	1533	1285	1643.72	1043	672	816	848.073	1.93819	0.954708	0.000488221	0.131311	up	yes	RADIL
ENSOARG00000003990	2918	2382	2118	2420.14	1618	1456	1333	1478.32	1.63709	0.71113	0.000503777	0.132408	up	yes	ERGIC1
ENSOARG00000016834	8824	7752	7275	7782.72	5173	3853	5522	4881	1.59449	0.673098	0.000517449	0.135043	up	no	SSFA2
ENSOARG00000011198	12891	12072	11397	11864.7	8312	6426	7735	7537.64	1.57407	0.654496	0.000534531	0.138526	up	no	ENSOARG00000011198
ENSOARG00000012935	15	34	23	23.465	50	78	108	79.4485	0.295349	-1.75951	0.00054036	0.138747	down	yes	AK5
ENSOARG00000013397	86	196	181	151.074	468	437	279	396.933	0.380605	-1.39364	0.000542872	0.138747	down	yes	MRAP2
ENSOARG00000007090	36	55	103	63.4762	16	10	17	14.4209	4.40169	2.13806	0.000568384	0.144272	up	yes	CYP2F1
ENSOARG00000012562	0	0	0	0	26	0	0	8.59111	#NAME?	#NAME?	0.000593323	0.148037	down	yes	ENSOARG00000012562
ENSOARG00000014891	50	61	30	45.9186	12	8	10	10.055	4.56673	2.19116	0.000595202	0.148037	up	yes	APLN
ENSOARG00000009019	474	2075	710	1059.36	247	365	473	365.132	2.90129	1.5367	0.000603641	0.149136	up	yes	TNFAIP6
ENSOARG00000002554	186	92	130	133.276	61	39	35	45.1949	2.94892	1.56019	0.000625085	0.151273	up	yes	SLC22A18
ENSOARG00000005539	129	115	75	103.981	156	257	320	246.762	0.421383	-1.2468	0.000627645	0.151273	down	yes	MEST
ENSOARG00000008471	475	438	323	403.02	168	216	198	195.593	2.0605	1.043	0.000628622	0.151273	up	yes	RAP1GAP
ENSOARG00000014882	825	457	242	496.654	96	178	75	117.346	4.23241	2.08148	0.000633199	0.151392	up	yes	SERPINA1
ENSOARG00000011866	1215	1106	951	1067.38	741	552	551	618.049	1.72702	0.788286	0.000655953	0.155827	up	yes	TMEM8A
ENSOARG00000011405	4	4	83	29.959	6	4	1	3.67495	8.15223	3.02719	0.00066904	0.156924	up	yes	ENSOARG00000011405
ENSOARG00000023607	77	217	287	189.868	69	59	59	62.725	3.027	1.59789	0.000676435	0.157449	up	yes	SNORA71
ENSOARG00000004438	28225	22200	24298	24394	18670	9735	10857	13136.2	1.85701	0.892983	0.000679777	0.157449	up	yes	ENSOARG00000004438
ENSOARG00000018072	58	94	113	86.5557	18	33	26	25.9119	3.34038	1.74001	0.000696932	0.16042	up	yes	ENSOARG00000018072
ENSOARG00000017957	1129	1733	1429	1399.55	918	781	693	802.081	1.74489	0.80314	0.000710869	0.16162	up	yes	GPD1
ENSOARG00000012434	15	10	27	17.0267	36	36	169	81.2297	0.209612	-2.25421	0.000726052	0.162941	down	yes	FMO2
ENSOARG00000007382	487	556	331	447.711	272	143	155	190.703	2.34769	1.23124	0.000729867	0.162941	up	yes	SDS
ENSOARG00000017105	2	2	2	1.95826	57	1	0	19.1729	0.102137	-3.29143	0.000811787	0.176812	down	yes	KRT14
ENSOARG00000011522	1	1	0	0.649476	0	35	2	12.5259	0.0518506	-4.2695	0.000875492	0.182275	down	yes	BSPH1
ENSOARG00000007663	2914	1995	2306	2355.73	1505	1352	1361	1415.24	1.66454	0.735126	0.000931769	0.191836	up	yes	PKDCC
ENSOARG00000015666	227	266	397	290.908	126	119	131	126.219	2.30478	1.20463	0.000958345	0.196217	up	yes	TLNRD1
ENSOARG00000001707	192	164	82	142.681	62	24	52	46.1954	3.08865	1.62697	0.000968578	0.197223	up	yes	CCDC60
ENSOARG00000021079	1069	895	910	938.036	476	387	649	507.761	1.8474	0.885493	0.000993093	0.201109	up	yes	S100A11
ENSOARG00000007405	175	148	192	168.225	464	327	247	347.549	0.484033	-1.04682	0.00100241	0.201893	down	yes	C4BPA
ENSOARG00000005291	735	624	523	613.897	610	1920	812	1126.17	0.54512	-0.875354	0.00103429	0.206075	down	yes	CFI
ENSOARG00000004689	389	527	535	473.612	290	139	229	220.319	2.14967	1.10412	0.00106869	0.209257	up	yes	HPN
ENSOARG00000012821	6	4	13	7.53593	18	8	107	44.8375	0.168072	-2.57285	0.00107285	0.209257	down	yes	SLC6A16
ENSOARG00000009522	3486	4778	3885	3962.35	3165	1918	1276	2126.63	1.86321	0.897786	0.00108069	0.209682	up	yes	ABCC1
ENSOARG00000008241	1782	2518	2717	2290.91	3668	4170	3640	3854.65	0.594324	-0.750678	0.0010979	0.210814	down	yes	ENSOARG00000008241
ENSOARG00000005851	334	457	254	340.411	123	190	91	135.74	2.50781	1.32643	0.00110986	0.211779	up	yes	ENSOARG00000005851
ENSOARG00000004194	5925	5378	5422	5458.73	3791	3192	3646	3566.2	1.53068	0.614175	0.00115723	0.217695	up	no	TIAM2
ENSOARG00000019187	60	94	45	64.7919	26	13	16	18.4027	3.52078	1.8159	0.0011794	0.220673	up	yes	SCUBE1
ENSOARG00000007957	135	185	72	127.574	39	58	31	43.0056	2.96646	1.56874	0.0012178	0.221866	up	yes	CDC20B
ENSOARG00000018343	1037	1232	467	890.479	337	219	94	217.284	4.09822	2.035	0.00122659	0.221866	up	yes	ENSOARG00000018343
ENSOARG00000005814	1248	1126	1097	1132.74	812	595	621	679.737	1.66644	0.736772	0.00123436	0.221866	up	yes	ENSOARG00000005814
ENSOARG00000001725	395	383	234	329.803	139	147	184	157.916	2.08847	1.06245	0.00123804	0.221866	up	yes	IMPA2
ENSOARG00000004212	21	22	11	17.5884	45	46	88	60.1996	0.292168	-1.77513	0.00123928	0.221866	down	yes	ENSOARG00000004212
ENSOARG00000004810	1476	1722	1562	1553.05	1181	841	831	955.961	1.6246	0.700082	0.00126521	0.223649	up	yes	ENSOARG00000004810
ENSOARG00000005753	1007	983	846	925.151	646	489	487	543.688	1.70162	0.766911	0.00126734	0.223649	up	yes	SYNGR2
ENSOARG00000003401	659	678	554	616.773	428	253	299	328.183	1.87935	0.910237	0.00129608	0.2255	up	yes	ENSOARG00000003401
ENSOARG00000000222	8	25	0	10.6903	0	0	1	0.338143	31.6147	4.98252	0.00132848	0.227927	up	yes	ENSOARG00000000222
ENSOARG00000014078	199	221	34	147.564	55	55	31	47.2768	3.12129	1.64214	0.00133754	0.228423	up	yes	FAM177B
ENSOARG00000003333	2971	3003	3068	2951.31	2266	1464	1715	1824.32	1.61776	0.693999	0.00139271	0.234031	up	yes	ZBTB7B
ENSOARG00000016595	0	1	0	0.323204	3	6	18	9.10922	0.035481	-4.81681	0.0014114	0.234553	down	yes	ENSOARG00000016595
ENSOARG00000015459	199	197	263	215.298	76	123	63	88.0585	2.44494	1.2898	0.0014233	0.235474	up	yes	MFAP3L
ENSOARG00000010746	317	289	207	265.072	500	510	444	488.015	0.543164	-0.88054	0.00147904	0.242529	down	yes	PMEL
ENSOARG00000005253	0	3	1	1.29927	55	7	0	20.5434	0.0632448	-3.98291	0.00155862	0.253337	down	yes	ENSOARG00000005253
ENSOARG00000001159	2131	2590	2350	2307.07	1785	1154	1203	1387.3	1.66299	0.733782	0.00161076	0.259672	up	yes	MMP15
ENSOARG00000008463	154	179	90	137.768	74	38	46	52.8715	2.60572	1.38168	0.00161161	0.259672	up	yes	DNAJB13
ENSOARG00000000870	23	63	23	35.4481	4	6	11	7.07265	5.012	2.32539	0.00163883	0.260905	up	yes	ENSOARG00000000870
ENSOARG00000008126	2669	2396	3261	2720.21	1709	1791	1661	1732.72	1.56991	0.650683	0.00164038	0.260905	up	no	FAM149A
ENSOARG00000001792	2107	1680	1504	1726.23	1042	1052	1121	1079.53	1.59906	0.677226	0.001665	0.262567	up	no	CD82
ENSOARG00000015002	7062	7093	6035	6586.07	5655	2350	3183	3740.49	1.76075	0.816189	0.00173145	0.270829	up	yes	ENSOARG00000015002
ENSOARG00000012711	2236	1925	1509	1849.16	1083	1236	1084	1142.86	1.61801	0.694218	0.00173452	0.270829	up	yes	RBM47
ENSOARG00000016790	5376	4267	4382	4577.69	6438	7045	6833	6822.98	0.670922	-0.575784	0.00173931	0.270829	down	no	COL14A1
ENSOARG00000010231	2808	1302	1281	1759.27	831	1125	942	973.997	1.80624	0.852986	0.00177079	0.273158	up	yes	MX2
ENSOARG00000001405	160	87	36	92.1897	36	20	23	26.4439	3.48624	1.80167	0.00177191	0.273158	up	yes	FRMPD2
ENSOARG00000000699	256	149	61	151.792	53	54	46	51.3495	2.95605	1.56367	0.00185443	0.280503	up	yes	DRC7
ENSOARG00000019510	29	19	48	31.4261	132	97	70	100.127	0.313863	-1.67179	0.00189972	0.282161	down	yes	RPS26
ENSOARG00000018113	21	42	12	24.3821	2	7	2	3.70707	6.5772	2.71747	0.00193463	0.283381	up	yes	MEGF11
ENSOARG00000016098	23	7	4	11.0853	60	384	9	152.876	0.0725115	-3.78565	0.00195512	0.28425	down	yes	OVAR-DRB3
ENSOARG00000014558	14658	13178	12790	13257.9	8793	8108	9395	8827.35	1.50191	0.586803	0.00196347	0.28425	up	no	LGR5
ENSOARG00000001771	663	644	640	635.439	395	353	334	362.97	1.75066	0.807902	0.00203859	0.290921	up	yes	CAMSAP3
ENSOARG00000014968	785	563	658	654.998	408	213	394	340.156	1.92558	0.945295	0.00205596	0.291922	up	yes	ELOVL2
ENSOARG00000018865	2030	1901	2061	1956.16	1461	1018	1267	1255.84	1.55765	0.639373	0.0020804	0.294266	up	no	KIAA1671
ENSOARG00000006790	588	46	44	221.22	99	55	85	80.0753	2.76265	1.46605	0.00209189	0.294766	up	yes	ENSOARG00000006790
ENSOARG00000006912	240	111	297	212.088	74	107	69	84.0095	2.52457	1.33604	0.00212118	0.296011	up	yes	CLSTN2
ENSOARG00000015114	16	22	22	19.5832	138	31	35	67.9294	0.288288	-1.79442	0.00212512	0.296011	down	yes	CYP24A1
ENSOARG00000000605	2435	2807	2604	2560.12	1999	1461	1255	1579.53	1.62081	0.696716	0.00213268	0.296011	up	yes	PLXNB1
ENSOARG00000010325	2442	2113	2191	2201.95	1719	1179	1036	1317.48	1.67133	0.740999	0.00216957	0.298547	up	yes	LLGL2
ENSOARG00000004707	1470	1346	1326	1351.77	620	996	780	805.823	1.6775	0.746316	0.00240178	0.317724	up	yes	TOM1L1
ENSOARG00000010497	13125	16656	12208	13690	9977	7304	9832	9094.14	1.50536	0.590113	0.00245117	0.320982	up	no	ENPP4
ENSOARG00000017031	90	108	79	90.3131	87	326	222	214.186	0.421658	-1.24586	0.00247607	0.322632	down	yes	ENSOARG00000017031
ENSOARG00000006308	287	222	250	247.804	154	75	94	108.063	2.29314	1.19733	0.00248118	0.322632	up	yes	SLC3A1
ENSOARG00000003204	3	1	5	2.95028	11	6	41	19.5299	0.151065	-2.72676	0.00256626	0.327942	down	yes	ENSOARG00000003204
ENSOARG00000008262	811	718	680	720.831	1093	1004	1309	1143.7	0.630261	-0.665978	0.00259163	0.330046	down	no	SCN2B
ENSOARG00000015223	1323	1009	742	1002.37	567	237	470	426.518	2.35013	1.23274	0.00261935	0.332434	up	yes	SLC16A12
ENSOARG00000015976	14173	14996	14376	14210.1	11516	7535	7583	8920.39	1.59299	0.671738	0.00266166	0.33665	up	no	SUN2
ENSOARG00000010373	2124	2901	2538	2467.27	5037	4382	2251	3909.1	0.631162	-0.663917	0.0026748	0.337162	down	no	MICAL1
ENSOARG00000000958	539	637	495	544.919	365	264	291	308.386	1.76701	0.821308	0.00268698	0.337538	up	yes	TMEM30B
ENSOARG00000007061	2863	2657	2537	2629.2	1859	1486	1832	1736.84	1.51378	0.598155	0.00269921	0.337538	up	no	FXYD6
ENSOARG00000005722	4601	4131	4549	4335.92	2769	2694	3222	2916.53	1.48667	0.572084	0.00270512	0.337538	up	no	EPAS1
ENSOARG00000008757	417	369	460	406.958	71	302	48	141.937	2.86718	1.51963	0.00272814	0.339269	up	yes	ENSOARG00000008757
ENSOARG00000013890	1580	1151	501	1052.67	685	514	495	567.744	1.85413	0.890746	0.00279913	0.341557	up	yes	ENSOARG00000013890
ENSOARG00000014211	2473	6516	4053	4248.95	2700	2570	2272	2530.52	1.67908	0.747675	0.00283828	0.341557	up	yes	ENSOARG00000014211
ENSOARG00000009601	111	76	36	72.6472	30	19	17	22.0939	3.28811	1.71726	0.00283847	0.341557	up	yes	TCTE1
ENSOARG00000017673	368	437	338	372.731	213	178	196	196.921	1.89279	0.920518	0.00292572	0.348631	up	yes	PTGER2
ENSOARG00000020698	19581	17734	16498	17559	13855	7512	10704	10740.8	1.63479	0.709109	0.00293824	0.348858	up	yes	ARHGDIB
ENSOARG00000022958	462	410	220	355.775	138	179	192	171.125	2.07904	1.05592	0.00294958	0.348858	up	yes	RMST_10
ENSOARG00000016190	151	126	106	124.934	45	49	54	49.7184	2.51283	1.32931	0.00295586	0.348858	up	yes	ZNF750
ENSOARG00000020105	498	408	440	439.398	257	231	228	240.224	1.82912	0.871147	0.00296529	0.34886	up	yes	ILDR1
ENSOARG00000007688	3233	4847	2960	3597.18	2347	2156	2132	2226.37	1.61571	0.692172	0.00314997	0.364797	up	yes	SLC25A6
ENSOARG00000007959	5310	4431	4660	4700.8	3910	2439	2221	2868.74	1.63863	0.712491	0.00325043	0.370875	up	yes	SPTBN2
ENSOARG00000012646	374	299	258	303.714	158	127	175	154.38	1.96732	0.97623	0.00325668	0.370875	up	yes	GPRC5C
ENSOARG00000013484	644	603	582	596.869	399	361	275	347.05	1.71983	0.782269	0.0032675	0.370875	up	yes	KIAA1211L
ENSOARG00000003690	19	25	14	18.8944	59	80	33	57.7388	0.327239	-1.61158	0.00327396	0.370875	down	yes	ENSOARG00000003690
ENSOARG00000001773	1	0	0	0.326272	11	12	0	7.69743	0.0423871	-4.56023	0.00328253	0.370875	down	yes	ENSOARG00000001773
ENSOARG00000010930	3087	3143	2693	2910.79	1773	2181	1859	1952.86	1.49053	0.575823	0.00335213	0.377563	up	no	CDCP1
ENSOARG00000013378	1729	1286	1232	1385.9	924	802	863	868.658	1.59545	0.673959	0.00336209	0.377563	up	no	GLIS3
ENSOARG00000012006	134	78	87	97.6101	28	37	44	36.657	2.6628	1.41294	0.00338763	0.377962	up	yes	LRRC3
ENSOARG00000007829	15	0	5	6.54234	0	0	0	0	Inf	Inf	0.00338849	0.377962	up	yes	NAA11
ENSOARG00000012023	698	642	548	615.884	456	337	286	361.479	1.70379	0.768749	0.00353161	0.385758	up	yes	GRB7
ENSOARG00000018896	956	1058	1024	991.43	702	531	614	619.355	1.60074	0.678743	0.00356164	0.386338	up	yes	FZD5
ENSOARG00000014323	2320	2242	1905	2109.56	1690	1109	1208	1342.36	1.57153	0.652169	0.00356621	0.386338	up	no	ECHDC3
ENSOARG00000008994	78	6	0	27.3884	3	0	5	2.682	10.212	3.35219	0.00358286	0.386338	up	yes	ENSOARG00000008994
ENSOARG00000002615	1168	1181	1313	1195.62	916	606	744	759.418	1.57439	0.654797	0.00358844	0.386338	up	no	CBX4
ENSOARG00000019698	540	782	684	654.415	476	256	345	360.614	1.81472	0.859749	0.00360545	0.386338	up	yes	EHD3
ENSOARG00000014862	37852	39893	33147	36170.6	24448	21910	24272	23703.6	1.52596	0.609714	0.00367055	0.390882	up	no	OGDH
ENSOARG00000013385	268	276	247	258.069	165	107	108	127.266	2.0278	1.01991	0.00373768	0.396067	up	yes	ENSOARG00000013385
ENSOARG00000020285	11	4	3	5.87076	0	0	0	0	Inf	Inf	0.00392483	0.407801	up	yes	BEST3
ENSOARG00000014901	634	570	298	489.319	280	248	224	252.227	1.94	0.956055	0.00392847	0.407801	up	yes	MYB
ENSOARG00000018813	1785	1516	732	1313.68	892	639	712	751.839	1.74729	0.805116	0.00408085	0.42009	up	yes	DRC1
ENSOARG00000012129	218	305	228	244.865	131	124	104	120.434	2.03318	1.02374	0.0040946	0.420337	up	yes	SLC7A5
ENSOARG00000013138	249	255	240	242.775	114	131	111	119.554	2.03067	1.02196	0.00425104	0.428418	up	yes	SOWAHA
ENSOARG00000001295	2081	1759	851	1528.02	858	391	516	590.366	2.58826	1.37198	0.00441371	0.436142	up	yes	DRC3
ENSOARG00000017206	1045	783	728	834.01	600	429	499	512.232	1.62819	0.703266	0.00442509	0.436142	up	yes	CFAP46
ENSOARG00000012362	2210	3472	1389	2301.11	1279	1338	1473	1373.7	1.67513	0.74427	0.0044385	0.436303	up	yes	TC2N
ENSOARG00000011955	154	527	256	304.966	121	172	113	136.424	2.23542	1.16055	0.00460472	0.450254	up	yes	SLC5A1
ENSOARG00000018755	99	202	171	153.959	59	79	62	67.2064	2.29083	1.19587	0.00467792	0.452513	up	yes	TNNI1
ENSOARG00000013845	5926	6081	4406	5351.34	3867	3783	3225	3649.05	1.4665	0.55238	0.00468836	0.452513	up	no	FADS2
ENSOARG00000010175	207	388	470	347.878	54	171	105	111.242	3.12722	1.64488	0.00471136	0.452926	up	yes	ENSOARG00000010175
ENSOARG00000020208	1367	1014	437	917.801	540	334	291	389.91	2.35388	1.23504	0.00472596	0.452926	up	yes	ENSOARG00000020208
ENSOARG00000015628	3015	2988	2488	2769.62	1982	1379	2080	1825.12	1.5175	0.601696	0.00472982	0.452926	up	no	DUSP6
ENSOARG00000000776	244	240	102	190.804	186	268	1264	579.606	0.329196	-1.60298	0.00476353	0.452956	down	yes	NRK
ENSOARG00000010155	10672	10525	8407	9655.08	7284	5600	7073	6694.46	1.44225	0.528322	0.0047668	0.452956	up	no	RNF144B
ENSOARG00000000803	1773	1149	1420	1417.95	938	813	885	884.447	1.6032	0.680956	0.0048194	0.455618	up	yes	MTCL1
ENSOARG00000006196	273	301	313	289.538	189	44	90	107.78	2.68637	1.42566	0.00486742	0.458987	up	yes	WFDC10B
ENSOARG00000009911	850	729	367	633.929	358	330	331	341.943	1.8539	0.890565	0.00503166	0.467339	up	yes	PROM1
ENSOARG00000000979	42	31	28	32.953	66	158	46	90.8554	0.362697	-1.46316	0.00514487	0.471832	down	yes	ENSOARG00000000979
ENSOARG00000009983	130	17	109	83.8419	22	36	22	26.8967	3.11718	1.64024	0.00523728	0.473386	up	yes	FOSB
ENSOARG00000018480	416	441	343	391.333	255	172	223	217.897	1.79595	0.844748	0.00526573	0.4748	up	yes	FAM83G
ENSOARG00000016910	507	240	211	312.545	169	117	75	120.815	2.58698	1.37127	0.00533722	0.476809	up	yes	TRPV6
ENSOARG00000002718	153	37	22	69.1305	27	22	11	20.0894	3.44113	1.78288	0.00544762	0.47972	up	yes	CLEC4E
ENSOARG00000001940	29	42	47	38.5301	13	13	7	11.0638	3.48252	1.80013	0.00552688	0.47972	up	yes	ENSOARG00000001940
ENSOARG00000008734	3549	3188	2156	2899.04	1859	1876	1807	1860.43	1.55827	0.639942	0.00559811	0.482386	up	no	TPCN1
ENSOARG00000013684	6	8	3	5.53222	36	8	26	23.3956	0.236464	-2.08031	0.0057251	0.487739	down	yes	ENSOARG00000013684
ENSOARG00000017050	78	83	41	65.7909	100	120	231	151.781	0.433459	-1.20603	0.00575631	0.489273	down	yes	SLC27A6
ENSOARG00000008705	5488	4199	3707	4369.74	2960	2869	2791	2893.15	1.51037	0.594903	0.00581218	0.491298	up	no	ENSOARG00000008705
ENSOARG00000004964	521	357	299	383.938	220	201	187	203.977	1.88225	0.912462	0.00585418	0.491298	up	yes	CCL5
ENSOARG00000001551	1811	1817	1805	1773.16	2174	2987	2508	2577.69	0.687888	-0.539755	0.00585619	0.491298	down	no	BCHE
ENSOARG00000019332	4506	4649	3317	4066.21	5868	5567	6282	5947.93	0.683635	-0.548701	0.00586255	0.491298	down	no	CCDC80
ENSOARG00000017691	360	435	377	382.331	254	153	230	213.501	1.79077	0.840576	0.0058643	0.491298	up	yes	ENO4
ENSOARG00000011439	174	92	105	121.12	63	41	47	50.5906	2.39411	1.25949	0.00587294	0.491298	up	yes	C3orf49
ENSOARG00000006201	791	191	294	416.731	241	140	136	173.019	2.40858	1.26819	0.00595702	0.493033	up	yes	ENSOARG00000006201
ENSOARG00000007992	190	78	184	147.858	74	67	41	60.9991	2.42393	1.27735	0.00598077	0.493033	up	yes	C19orf57
ENSOARG00000003997	2176	1706	1067	1613.09	1030	931	947	975.762	1.65316	0.725229	0.00602973	0.494371	up	yes	HYDIN
ENSOARG00000004515	4412	5374	5437	4968.73	7277	5883	7822	7041.23	0.705663	-0.50295	0.00609525	0.497542	down	no	C1R
ENSOARG00000013961	2588	2142	2268	2284.35	1561	1431	1646	1556.86	1.46728	0.553141	0.00618963	0.503298	up	no	SGMS1
ENSOARG00000017314	605	676	341	528.292	357	286	220	289.182	1.82685	0.869356	0.00619293	0.503298	up	yes	GALNT6
ENSOARG00000006609	798	888	732	788.676	524	424	531	496.248	1.58928	0.668372	0.00621763	0.504199	up	no	INSIG1
ENSOARG00000004480	1745	1805	1177	1540.73	971	962	1005	986.374	1.56201	0.643406	0.00624329	0.504491	up	no	TTC39A
ENSOARG00000015659	783	2780	624	1359.68	806	858	664	781.336	1.7402	0.799254	0.00634246	0.508756	up	yes	COMMD6
ENSOARG00000012262	96	117	94	100.124	153	171	283	204.144	0.49046	-1.02779	0.00650283	0.514932	down	yes	GPC4
ENSOARG00000016085	6	11	14	10.128	1	1	1	1.00713	10.0563	3.33003	0.00653829	0.515878	up	yes	ENSOARG00000016085
ENSOARG00000003992	1585	1462	751	1237.23	888	616	687	734.277	1.68497	0.752722	0.00656044	0.515878	up	yes	SLC44A4
ENSOARG00000003421	4959	6390	6564	5847.09	4485	3802	3932	4098.75	1.42655	0.512535	0.00662644	0.519173	up	no	LAP3
ENSOARG00000008968	1859	2078	1580	1799.01	781	1341	1232	1128.67	1.59392	0.672584	0.00667719	0.52085	up	no	ENSOARG00000008968
ENSOARG00000005327	124	120	53	96.7138	37	44	11	30.8421	3.13578	1.64882	0.00668999	0.52085	up	yes	DPY19L2
ENSOARG00000020509	10	3	6	6.21024	14	24	35	24.5864	0.252588	-1.98514	0.00680832	0.526787	down	yes	ADIPOQ
ENSOARG00000005732	2018	2800	2390	2351.26	1549	1906	1347	1612.61	1.45805	0.544037	0.00691844	0.530829	up	no	ENSOARG00000005732
ENSOARG00000020582	1648	1828	1301	1557.39	515	844	1318	901.588	1.72739	0.788592	0.00694404	0.531405	up	yes	MGST1
ENSOARG00000017954	20063	19407	14100	17466.5	11827	10743	12863	11894.7	1.46843	0.554278	0.00705822	0.536005	up	no	ACSL4
ENSOARG00000000058	0	0	0	0	0	0	15	5.07214	#NAME?	#NAME?	0.00707982	0.536546	down	yes	ENSOARG00000000058
ENSOARG00000006282	0	1	0	0.323204	18	1	2	6.96254	0.0464205	-4.42909	0.00715052	0.540798	down	yes	SPINT4
ENSOARG00000020114	59	1	52	36.7151	13	10	4	9.03374	4.06423	2.02298	0.00719399	0.541874	up	yes	ENSOARG00000020114
ENSOARG00000013006	737	1028	807	838.746	747	258	307	437.988	1.915	0.937343	0.00722077	0.542788	up	yes	MAPK13
ENSOARG00000005727	186	270	221	220.805	131	61	125	106.206	2.07902	1.05591	0.0072586	0.543427	up	yes	COL17A1
ENSOARG00000011925	4127	4726	4310	4294.79	3766	2241	2140	2726.73	1.57507	0.655415	0.00731163	0.544563	up	no	FAM129B
ENSOARG00000012470	603	744	685	663.018	486	287	430	403.156	1.64457	0.717709	0.00732994	0.544563	up	yes	SH3TC1
ENSOARG00000016480	682	436	665	582.653	730	1059	1095	970.014	0.600664	-0.735369	0.00734724	0.544563	down	yes	LVRN
ENSOARG00000012272	17016	16873	18683	17164.2	12444	13651	9615	11984.8	1.43216	0.518196	0.00740763	0.545764	up	no	FKBP5
ENSOARG00000012883	452	484	177	362.254	223	132	118	158.276	2.28875	1.19456	0.0074687	0.548084	up	yes	DNAI2
ENSOARG00000011280	9	47	16	23.4015	5	5	4	4.69751	4.98168	2.31663	0.00751707	0.550543	up	yes	BEST2
ENSOARG00000013290	177	156	87	136.85	86	47	51	61.5744	2.22251	1.15219	0.00755938	0.551463	up	yes	WDR38
ENSOARG00000001393	167	181	223	186.5	133	2	1	44.9621	4.14793	2.05239	0.007661	0.555188	up	yes	ENSOARG00000001393
ENSOARG00000007771	3967	3403	2841	3330.73	2229	2082	2563	2308.07	1.44308	0.529152	0.00766833	0.555188	up	no	SEMA4D
ENSOARG00000013081	18	0	5	7.52115	0	1	0	0.338561	22.2151	4.47347	0.00773948	0.558996	up	yes	MS4A1
ENSOARG00000004251	211	224	239	220.028	860	194	194	415.448	0.529616	-0.916981	0.00775749	0.558996	down	yes	ENSOARG00000004251
ENSOARG00000002665	2892	2857	1952	2510.45	2015	1417	1435	1630.79	1.53941	0.62238	0.00776824	0.558996	up	no	ENSOARG00000002665
ENSOARG00000005846	334	223	211	250.606	127	111	153	131.28	1.90894	0.932769	0.00784439	0.562292	up	yes	TMC8
ENSOARG00000005734	6451	6063	4689	5610.11	2999	4415	3941	3818.32	1.46926	0.555091	0.00795658	0.566696	up	no	LMAN1
ENSOARG00000017065	261	348	181	257.299	166	68	76	103.572	2.48426	1.31281	0.00801018	0.566696	up	yes	SLC23A1
ENSOARG00000017486	309	276	269	278.699	189	152	105	149.417	1.86524	0.899362	0.00803384	0.567097	up	yes	ADORA2B
ENSOARG00000013430	14	15	27	18.3165	24	132	12	56.678	0.323167	-1.62965	0.00810181	0.570808	down	yes	SGCG
ENSOARG00000018329	6	9	23	12.4485	1	2	2	1.68383	7.39293	2.88615	0.00816191	0.571759	up	yes	PLCH2
ENSOARG00000000157	5718	6192	5974	5836.25	4482	3403	4444	4135.8	1.41115	0.496873	0.00819949	0.571759	up	no	DRAP1
ENSOARG00000016001	276	246	237	247.687	497	438	313	418.351	0.592055	-0.756196	0.00820788	0.571759	down	yes	CA8
ENSOARG00000019793	1746	1488	899	1346.96	984	675	805	825.874	1.63095	0.705709	0.00828754	0.574325	up	yes	IHH
ENSOARG00000016888	10321	4852	3627	6131.29	4381	3631	3538	3873.27	1.58298	0.662639	0.00833607	0.574325	up	no	IQGAP2
ENSOARG00000012560	23	57	30	35.8165	9	13	10	10.7566	3.32973	1.73541	0.00834714	0.574325	up	yes	SCTR
ENSOARG00000011544	394	426	350	381.614	246	214	68	176.731	2.1593	1.11056	0.0083532	0.574325	up	yes	ARHGDIG
ENSOARG00000004573	1024	922	981	955.485	718	528	615	623.965	1.53131	0.614769	0.00854761	0.583363	up	no	VAC14
ENSOARG00000020956	113	85	157	116.096	241	314	149	236.324	0.491259	-1.02544	0.00858954	0.585147	down	yes	ST6GAL2
ENSOARG00000003360	1374	1117	1209	1207.87	992	678	605	761.905	1.58532	0.664778	0.00863016	0.586835	up	no	ESRP2
ENSOARG00000007388	2206	2066	2092	2077.13	1745	1210	1092	1355.51	1.53236	0.615758	0.00868253	0.589315	up	no	MSX1
ENSOARG00000003348	31	0	46	25.2784	5	3	8	5.37296	4.70475	2.23412	0.00881035	0.593642	up	yes	ENSOARG00000003348
ENSOARG00000014690	2074	1998	1880	1942.2	1399	1313	1273	1337.25	1.45238	0.538415	0.00896278	0.597395	up	no	ENSOARG00000014690
ENSOARG00000001334	89	39	26	50.2141	21	12	5	12.6924	3.95623	1.98413	0.00898193	0.597596	up	yes	ENSOARG00000001334
ENSOARG00000009067	112	129	186	139.551	156	348	299	270.471	0.515957	-0.954678	0.00901902	0.598606	down	yes	CHL1
ENSOARG00000015812	1399	1305	1080	1234.26	1773	1453	2099	1787.54	0.69048	-0.534328	0.0090294	0.598606	down	no	HFM1
ENSOARG00000013636	193	261	163	201.06	121	96	86	101.564	1.97964	0.98524	0.0090785	0.600786	up	yes	CDKN1A
ENSOARG00000020032	1397	1102	481	970.536	594	400	290	429.76	2.25832	1.17525	0.00920277	0.606842	up	yes	ENSOARG00000020032
ENSOARG00000008685	904	986	919	916.58	750	505	530	598.009	1.53272	0.616092	0.00930923	0.610603	up	no	SLC35C2
ENSOARG00000017265	1548	1612	1639	1566.37	1206	899	1076	1066.7	1.46843	0.55427	0.0093269	0.610681	up	no	TMEM173
ENSOARG00000015687	658	573	377	524.162	389	263	231	295.689	1.77268	0.825933	0.00945018	0.611903	up	yes	CFAP161
ENSOARG00000013288	669	784	755	720.555	207	262	639	373.175	1.93088	0.949258	0.00946239	0.611903	up	yes	PKHD1
ENSOARG00000000312	413	271	154	273.105	167	114	112	131.649	2.07449	1.05276	0.0094707	0.611903	up	yes	ENSOARG00000000312
ENSOARG00000010472	801	521	513	598.845	416	278	360	353.309	1.69496	0.761251	0.00947765	0.611903	up	yes	ENSOARG00000010472
ENSOARG00000017639	2793	2923	2734	2757.27	1961	1621	2181	1934.26	1.42549	0.511457	0.00953508	0.612119	up	no	LDLR
ENSOARG00000009646	29	70	32	42.6351	20	13	7	13.3768	3.18723	1.6723	0.00955014	0.612119	up	yes	ENSOARG00000009646
ENSOARG00000015028	2359	1841	997	1693.36	1236	896	806	984.302	1.72036	0.782714	0.00959662	0.612119	up	yes	DNAH9
ENSOARG00000010540	3243	3031	3018	3032.62	2502	2085	1117	1910.33	1.58748	0.666741	0.00976074	0.616162	up	no	SV2B
ENSOARG00000010168	138	197	164	162.76	225	387	260	293.286	0.554952	-0.849566	0.00980164	0.616162	down	yes	ABCB5
ENSOARG00000008724	9	7	4	6.51749	1	0	0	0.330427	19.7244	4.30191	0.0098683	0.616162	up	yes	DUPD1
ENSOARG00000015250	6946	6549	5727	6270.87	4866	3661	4847	4486.31	1.39778	0.483136	0.00990299	0.616162	up	no	ENSOARG00000015250
ENSOARG00000006436	22	32	21	24.4432	16	12	178	69.539	0.351504	-1.50839	0.00993848	0.616162	down	yes	ENSOARG00000006436
ENSOARG00000009137	1908	2123	2067	1990.08	2391	2330	4132	2976.1	0.668686	-0.580599	0.00994265	0.616162	down	no	PRL
ENSOARG00000002414	0	0	1	0.329652	1	3	15	6.41825	0.0513617	-4.28316	0.00996209	0.616336	down	yes	ENSOARG00000002414
ENSOARG00000003153	675	1369	532	838.075	220	470	270	323.116	2.59373	1.37503	0.0100249	0.618816	up	yes	LMAN1L
ENSOARG00000009768	401	270	229	293.59	175	158	134	156.629	1.87444	0.906458	0.0100523	0.618816	up	yes	CCDC181
ENSOARG00000010904	2562	3178	2455	2672.35	2127	1677	1795	1877.55	1.42332	0.509255	0.0100965	0.620508	up	no	BICDL1
ENSOARG00000006205	3402	2989	3397	3195.86	2108	2192	2428	2259.68	1.4143	0.500089	0.0101419	0.622264	up	no	2018-09-09
ENSOARG00000012071	6	2	0	2.60404	79	19	4	33.889	0.0768403	-3.70199	0.0103018	0.627915	down	yes	ENSOARG00000012071
ENSOARG00000014336	194	160	290	210.609	231	665	445	451.945	0.466005	-1.10158	0.0104746	0.63636	down	yes	CYR61
ENSOARG00000018317	3246	4623	4821	4142.5	6063	5192	7654	6349.33	0.652431	-0.616102	0.0105794	0.637134	down	no	COL4A6
ENSOARG00000013585	100	29	37	54.1972	21	15	15	17.0895	3.17137	1.66511	0.0105827	0.637134	up	yes	MLANA
ENSOARG00000014849	3836	3301	2985	3302.49	2178	2413	2389	2344.44	1.40865	0.494309	0.0106015	0.637134	up	no	NEDD9
ENSOARG00000003817	2704	2603	3348	2827.22	3889	4369	3478	3940.26	0.717519	-0.478911	0.0106017	0.637134	down	no	RYR2
ENSOARG00000007892	0	1	1	0.652857	10	2	10	7.36282	0.0886693	-3.49542	0.0107294	0.637134	down	yes	ENSOARG00000007892
ENSOARG00000016359	7770	9366	6385	7667.09	5637	4846	5455	5347.85	1.43368	0.51972	0.0107453	0.637134	up	no	ENSOARG00000016359
ENSOARG00000000788	1268	1013	1018	1076.7	857	606	685	719.972	1.49548	0.58061	0.0108095	0.638324	up	no	BAIAP2L1
ENSOARG00000003765	790	753	871	788.255	568	483	476	512.164	1.53907	0.622057	0.0108642	0.639074	up	no	GAS2L1
ENSOARG00000018778	305	322	149	252.703	144	141	96	127.78	1.97764	0.983776	0.0112175	0.650561	up	yes	ENSOARG00000018778
ENSOARG00000009470	1566	1534	1184	1397.05	863	984	1002	957.122	1.45963	0.545604	0.0113369	0.655435	up	no	RNASEK
ENSOARG00000010576	2168	2113	1238	1798.4	1272	1061	1120	1158.24	1.5527	0.634782	0.0114097	0.656574	up	no	SPA17
ENSOARG00000019884	425	380	272	351.149	376	545	842	593.473	0.591685	-0.7571	0.0114783	0.659496	down	yes	CNTN1
ENSOARG00000007895	633	465	290	452.419	304	174	165	215.153	2.10278	1.0723	0.0115916	0.660342	up	yes	FOXJ1
ENSOARG00000015286	118	154	157	140.029	193	231	329	253.229	0.552973	-0.854718	0.0116674	0.660342	down	yes	SEMA3A
ENSOARG00000009073	3088	4279	3653	3594.74	2586	2527	2506	2557.41	1.40561	0.491201	0.0118034	0.66276	up	no	RASEF
ENSOARG00000006096	1452	1387	1177	1310.03	887	839	942	895.672	1.46262	0.548559	0.0120098	0.6718	up	no	WFDC2
ENSOARG00000007670	1087	1094	942	1018.78	794	635	608	682.936	1.49176	0.577013	0.0120188	0.6718	up	no	UBALD2
ENSOARG00000008517	146	169	120	141.815	404	252	150	269.531	0.526156	-0.926438	0.0120413	0.672044	down	yes	ENSOARG00000008517
ENSOARG00000016802	1384	1556	1805	1549.49	2102	2071	2343	2187.99	0.70818	-0.497812	0.0121455	0.674298	down	no	PDE1A
ENSOARG00000002166	6	5	8	6.21087	1	0	0	0.330427	18.7965	4.23239	0.0122507	0.678624	up	yes	ENSOARG00000002166
ENSOARG00000005916	334	362	339	337.727	217	177	189	195.537	1.72718	0.788415	0.0123853	0.684032	up	yes	CHRNE
ENSOARG00000020293	856	819	828	816.945	647	376	526	518.948	1.57423	0.654648	0.0125361	0.688261	up	no	SPINT1
ENSOARG00000012849	705	733	668	687.138	466	501	357	444.315	1.54651	0.629017	0.0125719	0.689206	up	no	CDK2AP2
ENSOARG00000015775	6518	5008	3131	4777.39	3153	2087	3241	2844.33	1.67962	0.748131	0.0127572	0.693277	up	yes	GPT2
ENSOARG00000009451	48	137	102	93.5646	45	15	12	24.0054	3.89765	1.96261	0.0128209	0.693277	up	yes	HS3ST5
ENSOARG00000003349	1022	620	374	657.126	359	362	397	375.425	1.75035	0.807646	0.0128341	0.693277	up	yes	ENSOARG00000003349
ENSOARG00000015847	4769	4714	6423	5196.93	3988	3528	3249	3610.81	1.43927	0.525336	0.0129089	0.693277	up	no	ENSOARG00000015847
ENSOARG00000023618	69	129	100	97.1713	176	168	208	185.367	0.52421	-0.931783	0.0130335	0.693277	down	yes	oar-mir-199a
ENSOARG00000018596	122	61	26	68.0916	23	31	17	23.8436	2.85575	1.51387	0.013099	0.693277	up	yes	NWD1
ENSOARG00000013150	10351	11085	9462	10079.1	8910	6196	5312	6838.05	1.47398	0.559715	0.0131473	0.693277	up	no	AES
ENSOARG00000012621	209	114	163	158.769	74	54	107	78.9152	2.0119	1.00856	0.013148	0.693277	up	yes	SLCO4A1
ENSOARG00000018826	84	76	32	62.5192	20	29	23	24.2041	2.583	1.36905	0.0132115	0.694474	up	yes	ENSOARG00000018826
ENSOARG00000017246	584	669	569	594.339	415	306	408	378.689	1.56946	0.65027	0.0132716	0.696647	up	no	ENSOARG00000017246
ENSOARG00000005017	368	795	562	562.28	187	369	246	269.902	2.08327	1.05885	0.0134082	0.699643	up	yes	TLR5
ENSOARG00000016429	526	368	231	366.708	253	161	174	196.943	1.862	0.896851	0.0134231	0.699643	up	yes	ENSOARG00000016429
ENSOARG00000001226	24	37	33	30.6676	86	57	72	72.061	0.425578	-1.2325	0.0134972	0.702516	down	yes	GDF10
ENSOARG00000014283	72	57	35	53.452	64	149	126	114.199	0.468061	-1.09523	0.0135726	0.703592	down	yes	ENSOARG00000014283
ENSOARG00000003414	103	109	56	87.2958	49	36	28	37.8471	2.30654	1.20573	0.0135965	0.703592	up	yes	CYP4X1
ENSOARG00000006511	3479	3422	2606	3100.18	2631	1857	2137	2220.67	1.39605	0.481354	0.0136114	0.703592	up	no	ARF3
ENSOARG00000008093	738	579	314	531.435	383	281	236	301.491	1.76269	0.817778	0.0136315	0.703592	up	yes	RSPH9
ENSOARG00000000454	4260	3911	3733	3884.56	3052	2814	2480	2799.77	1.38746	0.472444	0.0136732	0.704751	up	no	PTPRF
ENSOARG00000001645	140	119	148	132.928	72	41	77	63.7088	2.08649	1.06108	0.0137299	0.706657	up	yes	ENSOARG00000001645
ENSOARG00000005457	1761	1420	1711	1597.55	2049	2444	2175	2239.95	0.713208	-0.487605	0.0138169	0.706657	down	no	STOM
ENSOARG00000013740	112	135	128	122.371	309	93	307	237.398	0.515465	-0.956052	0.0138216	0.706657	down	yes	TMEM100
ENSOARG00000002722	617	958	1243	920.697	637	463	579	563.021	1.63528	0.709539	0.0138552	0.706657	up	yes	ENSOARG00000002722
ENSOARG00000007786	1223	1248	1479	1289.94	1088	617	774	830.12	1.55393	0.635918	0.0139565	0.707874	up	no	GADD45G
ENSOARG00000002937	238	276	244	247.292	128	136	142	136.355	1.81359	0.858847	0.013963	0.707874	up	yes	ENSOARG00000002937
ENSOARG00000011416	59	44	40	46.6571	33	63	232	110.683	0.42154	-1.24626	0.014007	0.709029	down	yes	ADAM22
ENSOARG00000008046	95	40	104	78.2078	220	217	103	180.99	0.43211	-1.21053	0.0141276	0.71135	down	yes	RDH16
ENSOARG00000014555	474	499	474	472.187	306	293	273	292.622	1.61364	0.690319	0.0141986	0.713957	up	yes	ENSOARG00000014555
ENSOARG00000006024	868	1161	739	902.057	686	585	408	562.694	1.60311	0.680869	0.0143088	0.716952	up	yes	GCA
ENSOARG00000006383	267	289	265	267.878	195	84	126	135.478	1.97728	0.983515	0.0143619	0.716952	up	yes	TTLL10
ENSOARG00000012589	215	164	105	157.767	107	50	56	71.2198	2.21522	1.14745	0.0144117	0.716952	up	yes	ENSOARG00000012589
ENSOARG00000010334	1921	1652	1633	1699.02	1216	1358	856	1151.02	1.47611	0.561799	0.0144411	0.716952	up	no	TMPRSS2
ENSOARG00000004091	18	28	25	23.1639	42	39	96	59.5435	0.389025	-1.36207	0.0144593	0.716952	down	yes	ENSOARG00000004091
ENSOARG00000016436	783	706	704	715.728	533	395	470	468.776	1.5268	0.610512	0.0144618	0.716952	up	no	FAM83H
ENSOARG00000010075	1624	1497	1860	1626.86	1263	1130	994	1136.02	1.43207	0.518101	0.01447	0.716952	up	no	VASP
ENSOARG00000014101	11600	10853	8010	9933	7865	5106	7147	6744.21	1.47282	0.558581	0.0146059	0.718393	up	no	MCOLN3
ENSOARG00000009278	295	224	242	248.424	169	139	102	137.393	1.80813	0.854497	0.0147188	0.719611	up	yes	CBLC
ENSOARG00000009044	1182	1288	1253	1214.99	1020	604	754	796.486	1.52544	0.609228	0.0147933	0.720697	up	no	ZNF235
ENSOARG00000002243	507	259	427	389.891	130	249	56	146.193	2.66696	1.4152	0.0148113	0.720697	up	yes	SYT13
ENSOARG00000019773	80	67	51	64.5687	33	17	28	26.1276	2.47128	1.30526	0.0148555	0.720697	up	yes	DNALI1
ENSOARG00000012297	542	285	418	406.747	216	216	259	232.08	1.75261	0.809507	0.0148596	0.720697	up	yes	ARHGEF19
ENSOARG00000004890	7	5	23	11.4819	3	1	1	1.66799	6.88371	2.78319	0.0150003	0.720697	up	yes	ENSOARG00000004890
ENSOARG00000010995	1142	800	944	942.357	689	595	611	635.713	1.48236	0.567898	0.0150343	0.720697	up	no	ENSOARG00000010995
ENSOARG00000018194	2520	1886	2061	2111.18	3247	3199	2283	2927.93	0.721048	-0.471832	0.0151101	0.720697	down	no	ENSOARG00000018194
ENSOARG00000005040	642	664	709	657.798	816	965	1088	964.239	0.682193	-0.551748	0.0151936	0.720697	down	no	DSEL
ENSOARG00000005332	462	303	150	298.116	199	136	118	151.7	1.96517	0.974653	0.0153194	0.720697	up	yes	LRRC23
ENSOARG00000017476	125	29	28	59.3872	30	11	15	18.7091	3.17423	1.66641	0.0154202	0.720697	up	yes	CTXND1
ENSOARG00000014994	16477	16876	13337	15226.9	11519	7251	12251	10403.7	1.46361	0.549532	0.0154504	0.720697	up	no	TMED3
ENSOARG00000004658	12262	12170	11187	11622	14070	15008	18430	15962.2	0.728092	-0.457807	0.015458	0.720697	down	no	C1S
ENSOARG00000016870	458	305	313	351.191	270	109	161	180.56	1.94501	0.959781	0.0154808	0.720697	up	yes	SLC7A4
ENSOARG00000007100	133	76	37	80.1548	40	29	23	30.8126	2.60136	1.37927	0.0155658	0.720697	up	yes	TGM3
ENSOARG00000006187	1001	849	965	919.113	614	674	564	621.785	1.47818	0.563826	0.0160828	0.739471	up	no	MAPKAPK2
ENSOARG00000019337	832	640	730	718.955	582	355	467	470.411	1.52836	0.611981	0.0163191	0.74708	up	no	KIAA0930
ENSOARG00000011014	392	337	603	435.599	1031	1255	388	896.764	0.485745	-1.04173	0.016329	0.74708	down	yes	RGS4
ENSOARG00000005419	1098	834	692	855.918	667	491	493	553.333	1.54684	0.629325	0.0164083	0.749786	up	no	TTC7A
ENSOARG00000002346	528	632	646	589.492	393	327	415	380.897	1.54764	0.630073	0.0165174	0.753231	up	no	PPP1R16A
ENSOARG00000018177	15509	20706	20733	18587.1	15214	12595	12066	13371.3	1.39007	0.475159	0.0166254	0.753231	up	no	UBC
ENSOARG00000015990	3244	4043	2901	3321.46	2567	2459	2089	2387.11	1.39142	0.476554	0.0166648	0.753231	up	no	BDKRB2
ENSOARG00000010855	1843	2280	1636	1877.54	1416	1201	1363	1335.39	1.40599	0.491584	0.0169516	0.756183	up	no	KL
ENSOARG00000012227	571	626	541	566.969	423	356	310	365.123	1.55282	0.634888	0.0169581	0.756183	up	no	ENSOARG00000012227
ENSOARG00000001656	31	45	41	38.1744	19	16	5	13.3858	2.85185	1.5119	0.0170912	0.756183	up	yes	TMEM52
ENSOARG00000001019	336	272	249	279.622	214	107	107	143.119	1.95378	0.966267	0.0171329	0.756183	up	yes	BICDL2
ENSOARG00000010572	4	0	1	1.63474	6	51	3	20.2636	0.0806737	-3.63176	0.017133	0.756183	down	yes	ENSOARG00000010572
ENSOARG00000012069	734	929	678	763.245	618	432	470	509.39	1.49835	0.583376	0.0171545	0.756183	up	no	KLHDC4
ENSOARG00000005743	31182	37077	21271	29169.3	22000	16989	19282	19541.3	1.4927	0.577925	0.0172617	0.756183	up	no	MRPS36
ENSOARG00000010549	1819	1485	1519	1574.19	1215	996	1095	1108.94	1.41954	0.505424	0.0172649	0.756183	up	no	LRIG1
ENSOARG00000015728	267	110	133	166.511	54	85	92	77.7299	2.14217	1.09907	0.0172771	0.756183	up	yes	ENSOARG00000015728
ENSOARG00000004743	3775	3479	3183	3405.39	2838	2303	2238	2474.22	1.37635	0.460844	0.0172823	0.756183	up	no	ATP6AP1
ENSOARG00000000033	242	439	264	307.873	97	197	175	157.923	1.94951	0.963113	0.0173752	0.756183	up	yes	ND6
ENSOARG00000002415	647	447	342	468.311	351	209	231	264.85	1.76821	0.822291	0.0174316	0.756183	up	yes	CCDC40
ENSOARG00000016771	142	137	103	124.564	84	38	59	60.5716	2.05647	1.04017	0.0174843	0.756183	up	yes	ENSOARG00000016771
ENSOARG00000015646	902	721	612	729.075	527	318	543	465.409	1.56652	0.647567	0.0176313	0.756183	up	no	ENSOARG00000015646
ENSOARG00000018187	8445	12030	10928	10246	13395	12361	18318	14805.1	0.692054	-0.531043	0.0177379	0.756183	down	no	COL4A5
ENSOARG00000003059	254	327	208	257.129	316	394	518	412.966	0.622638	-0.683533	0.0177729	0.756183	down	yes	GPAT3
ENSOARG00000013748	787	726	891	785.142	511	613	445	526.86	1.49023	0.575535	0.0178844	0.756183	up	no	HSPB1
ENSOARG00000019083	3403	3190	2773	3055.45	2579	2255	1754	2208.73	1.38335	0.468168	0.0178874	0.756183	up	no	KIAA1324
ENSOARG00000020751	320	269	86	219.699	114	88	35	79.2971	2.77058	1.47019	0.0178995	0.756183	up	yes	TMEM212
ENSOARG00000005483	312	238	327	286.516	203	182	110	165.891	1.72714	0.788383	0.0179917	0.756183	up	yes	ENSOARG00000005483
ENSOARG00000008666	200	199	65	150.999	59	87	33	60.1087	2.51211	1.3289	0.0180116	0.756183	up	yes	KCNRG
ENSOARG00000016415	367	380	293	339.147	444	498	620	524.962	0.646042	-0.630299	0.0180165	0.756183	down	no	CDO1
ENSOARG00000013498	10776	7115	4617	7337.51	5328	4071	5246	4912.7	1.49358	0.578775	0.0180286	0.756183	up	no	DNAH5
ENSOARG00000013750	778	730	942	800.311	630	463	510	537.376	1.48929	0.574629	0.0180321	0.756183	up	no	CDC42EP1
ENSOARG00000013801	4064	2408	1832	2708.17	2033	1299	1645	1667.79	1.6238	0.699376	0.0180451	0.756183	up	yes	MYH14
ENSOARG00000014601	100	95	72	87.0665	41	41	35	39.2635	2.21749	1.14893	0.0181221	0.756183	up	yes	ENSOARG00000014601
ENSOARG00000017448	2578	1966	1915	2107.83	1559	1359	1539	1495.64	1.40932	0.494995	0.018146	0.756183	up	no	ENSOARG00000017448
ENSOARG00000020422	847	722	633	718.376	454	429	544	479.206	1.49909	0.584091	0.018399	0.760768	up	no	HES1
ENSOARG00000008009	1636	1736	832	1369.13	1060	789	771	878.086	1.55923	0.64083	0.0184842	0.761117	up	no	CDH17
ENSOARG00000013158	1448	5277	4684	3722.08	2765	2293	1786	2293.87	1.62262	0.698323	0.0186075	0.762439	up	yes	SPDYC
ENSOARG00000013491	130	106	164	130.738	143	197	388	245.147	0.533304	-0.906969	0.0186109	0.762439	down	yes	GRIA3
ENSOARG00000023869	9	3	14	8.52119	24	21	40	28.5657	0.298301	-1.74516	0.0186429	0.762439	down	yes	SNORD113
ENSOARG00000002205	1063	763	303	693.316	471	388	359	408.386	1.6977	0.76358	0.0187426	0.762439	up	yes	DNAH10
ENSOARG00000001594	15	13	6	11.0736	7	69	26	34.4654	0.321297	-1.63802	0.0188092	0.762755	down	yes	ENSOARG00000001594
ENSOARG00000010967	2414	2642	2277	2392.14	2093	1430	1573	1707.63	1.40086	0.486313	0.0188863	0.7629	up	no	HOOK2
ENSOARG00000024804	5	15	5	8.12769	1	1	1	1.00713	8.07014	3.01259	0.0189144	0.7629	up	yes	U1
ENSOARG00000004225	147	121	85	115.09	197	193	226	206.857	0.556376	-0.845868	0.0189663	0.763635	down	yes	ENSOARG00000004225
ENSOARG00000013879	931	775	350	669.621	507	333	347	397.603	1.68414	0.752015	0.0191055	0.763855	up	yes	DNAH3
ENSOARG00000004263	858	1080	993	956.346	733	725	499	656.393	1.45697	0.542973	0.0192706	0.767901	up	no	ZDHHC14
ENSOARG00000005655	1190	979	916	1006.64	568	520	854	652.508	1.54273	0.625482	0.0192935	0.767944	up	no	MMP28
ENSOARG00000006805	1425	1244	609	1067.76	807	508	563	629.018	1.69751	0.763416	0.0193187	0.767944	up	yes	CFAP43
ENSOARG00000000036	1	5	21	8.86499	0	2	1	1.01526	8.7317	3.12626	0.0194365	0.770505	up	yes	ENSOARG00000000036
ENSOARG00000021153	1580	1668	2036	1725.79	1616	821	849	1099.01	1.57031	0.651046	0.0194399	0.770505	up	no	PLEKHG3
ENSOARG00000011479	36	23	40	32.3656	63	98	54	72.2556	0.447932	-1.15865	0.0194616	0.770543	down	yes	CRTAC1
ENSOARG00000004802	421	392	239	342.843	12	203	223	148.099	2.31496	1.21099	0.0196824	0.77597	up	yes	ENSOARG00000004802
ENSOARG00000016151	1193	1092	1200	1137.76	940	775	646	791.427	1.43761	0.523674	0.0198556	0.77948	up	no	CLUH
ENSOARG00000009106	1875	2531	2544	2268.42	1127	1823	1644	1545.49	1.46777	0.553622	0.0199926	0.780724	up	no	ACPP
ENSOARG00000019441	1104	1089	1461	1193.8	868	935	577	798.474	1.4951	0.580239	0.0201206	0.781512	up	no	RHOB
ENSOARG00000007858	1492	792	681	967.268	520	183	114	272.327	3.55186	1.82858	0.0201491	0.781512	up	yes	RASAL1
ENSOARG00000006560	41	64	103	68.0164	24	41	16	27.2215	2.49862	1.32113	0.0201604	0.781512	up	yes	PCDH17
ENSOARG00000022280	0	3	1	1.29927	12	7	9	9.37834	0.138539	-2.85164	0.0201877	0.781753	down	yes	oar-mir-539
ENSOARG00000019077	77	55	43	57.0742	23	31	16	23.5055	2.42812	1.27984	0.0203851	0.78611	up	yes	C1orf194
ENSOARG00000012399	1286	1557	1425	1392.57	1210	823	888	978.723	1.42284	0.508776	0.0204642	0.787465	up	no	PIGQ
ENSOARG00000004733	135	63	198	129.68	693	202	244	379.882	0.341368	-1.5506	0.0205883	0.789838	down	yes	RXFP1
ENSOARG00000014081	43	127	122	95.2942	58	22	38	39.4626	2.4148	1.2719	0.02062	0.789944	up	yes	SERPINF2
ENSOARG00000009336	39	27	27	30.3517	58	81	64	68.2294	0.444848	-1.16861	0.020719	0.789944	down	yes	ENSOARG00000009336
ENSOARG00000018864	151	117	51	103.894	55	45	37	45.92	2.2625	1.17792	0.0207539	0.79046	up	yes	ENSOARG00000018864
ENSOARG00000011876	560	690	525	578.791	504	250	239	331.992	1.74339	0.801894	0.0208125	0.791069	up	yes	FADS6
ENSOARG00000020259	27040	28205	20842	24809	19603	19533	14559	18013.5	1.37724	0.461784	0.0209045	0.791316	up	no	ENSOARG00000020259
ENSOARG00000015494	5305	5578	4468	5006.59	4305	3357	3381	3702.3	1.35229	0.435407	0.0209724	0.792727	up	no	CLCN3
ENSOARG00000014848	4142	4820	3211	3967.78	3229	1864	2700	2611.01	1.51963	0.603721	0.0210585	0.793905	up	no	ST14
ENSOARG00000014842	126	108	181	135.683	248	292	163	235.923	0.575117	-0.798073	0.0211754	0.796688	down	yes	COL6A5
ENSOARG00000020096	95	30	81	67.3938	20	26	35	27.2461	2.47352	1.30656	0.02138	0.798482	up	yes	HPCAL4
ENSOARG00000002857	147	170	66	124.664	81	40	54	58.5668	2.12857	1.08989	0.0213954	0.798482	up	yes	ENSOARG00000002857
ENSOARG00000002342	779	734	848	770.943	612	486	459	521.97	1.47699	0.562658	0.0214489	0.798869	up	no	SH3RF2
ENSOARG00000017679	1276	880	1008	1033.03	584	772	754	709.298	1.45641	0.542421	0.0214897	0.799189	up	no	ENSOARG00000017679
ENSOARG00000019217	536	1302	577	785.903	545	348	299	399.007	1.96965	0.977938	0.0215705	0.799379	up	yes	UGT1A1
ENSOARG00000018901	810	789	754	767.846	1002	1190	1059	1092.07	0.703111	-0.508175	0.021691	0.800321	down	no	PPIC
ENSOARG00000003430	7864	8514	5387	7093.4	5707	3691	4890	4788.9	1.48122	0.566784	0.0216979	0.800321	up	no	PDZK1IP1
ENSOARG00000009865	8	20	7	11.3818	0	4	2	2.03053	5.60535	2.4868	0.0217948	0.800321	up	yes	ENSOARG00000009865
ENSOARG00000001743	3665	3432	2342	3077.07	2586	1564	1122	1763.39	1.74497	0.803205	0.0218188	0.800321	up	yes	CREB3L4
ENSOARG00000003976	238	143	117	162.44	71	105	67	81.6648	1.98911	0.992123	0.0218334	0.800321	up	yes	SH2D4A
ENSOARG00000001911	2482	2316	2043	2231.83	1927	1360	1543	1618.93	1.37858	0.463184	0.0219166	0.801831	up	no	CCDC17
ENSOARG00000003483	109	60	37	67.153	25	32	23	26.8719	2.499	1.32135	0.0219475	0.802124	up	yes	KATNAL2
ENSOARG00000005305	7739	6817	5941	6686.76	4792	5468	4563	4977.6	1.34337	0.425857	0.0222228	0.806286	up	no	ENSOARG00000005305
ENSOARG00000020818	847	835	754	794.786	659	490	467	541.559	1.46759	0.553447	0.0223747	0.808303	up	no	PSD4
ENSOARG00000004579	3016	4070	1483	2788.35	1392	706	1693	1271.45	2.19304	1.13293	0.0224518	0.808303	up	yes	ENSOARG00000004579
ENSOARG00000011633	280	246	139	216.686	145	93	113	117.608	1.84244	0.881617	0.02246	0.808303	up	yes	TTC23L
ENSOARG00000011356	1200	1158	802	1030.18	795	755	551	704.62	1.46203	0.547976	0.0224852	0.808303	up	no	GADD45A
ENSOARG00000002772	17	17	18	16.9748	37	39	51	42.675	0.39777	-1.32999	0.0225207	0.808303	down	yes	TDRD10
ENSOARG00000018035	9023	9446	10824	9565.09	10970	14112	13121	12839.3	0.744984	-0.424719	0.0225695	0.808303	down	no	MMP2
ENSOARG00000003932	1526	1569	2602	1862.75	1457	1136	935	1182.2	1.57567	0.655961	0.0225826	0.808303	up	no	RET
ENSOARG00000020020	527	442	398	446.003	297	323	227	284.25	1.56905	0.649891	0.0225994	0.808303	up	no	TUBA4A
ENSOARG00000020812	643	552	747	634.452	440	386	433	422.488	1.5017	0.586599	0.0226183	0.808303	up	no	PAX8
ENSOARG00000013662	2	6	10	5.88829	1	4	62	22.6495	0.259974	-1.94356	0.0227145	0.809079	down	yes	ITIH2
ENSOARG00000007622	1382	905	900	1040.09	610	705	729	686.752	1.51451	0.598853	0.0227161	0.809079	up	no	PSMB8
ENSOARG00000012450	7150	4737	4690	5409.93	3723	3968	3564	3778.73	1.43168	0.517708	0.0229675	0.812438	up	no	ENSOARG00000012450
ENSOARG00000002304	164	129	145	143.001	67	94	60	74.2519	1.9259	0.94553	0.0230409	0.812438	up	yes	TNFRSF13B
ENSOARG00000016949	49	95	81	73.3936	46	25	27	32.7935	2.23805	1.16224	0.0231621	0.814388	up	yes	PDE6B
ENSOARG00000008672	1204	1169	928	1076.57	934	656	661	754.227	1.42739	0.513376	0.0234104	0.820474	up	no	CDC34
ENSOARG00000013548	559	537	326	463.413	397	128	118	214.416	2.16128	1.11188	0.0235811	0.820474	up	yes	BARX2
ENSOARG00000017310	64	52	46	52.852	32	16	17	21.7391	2.4312	1.28167	0.0236393	0.820474	up	yes	TTC34
ENSOARG00000012044	33	43	40	37.8508	7	2	18	9.07668	4.17012	2.06009	0.0236454	0.820474	up	yes	TSPEAR
ENSOARG00000001680	1441	939	1513	1272.41	1819	1461	3170	2167.6	0.587014	-0.768533	0.0236503	0.820474	down	yes	SFRP2
ENSOARG00000001400	472	534	392	455.815	377	170	240	263.281	1.73129	0.791847	0.0236675	0.820474	up	yes	GPR37
ENSOARG00000002821	3224	2903	2698	2879.56	2589	1698	1783	2033.26	1.41623	0.502055	0.0236825	0.820474	up	no	ELMO3
ENSOARG00000017170	4	4	3	3.58686	0	0	0	0	Inf	Inf	0.0237172	0.820474	up	yes	ENSOARG00000017170
ENSOARG00000023272	0	0	0	0	1	5	4	3.3758	#NAME?	#NAME?	0.0237667	0.820474	down	yes	U6
ENSOARG00000009838	2706	2243	1731	2178.47	1878	800	1076	1255.23	1.73551	0.795358	0.0237937	0.820474	up	yes	SLC16A11
ENSOARG00000014248	557	675	622	604.94	807	760	1023	869.881	0.695428	-0.524026	0.0238205	0.820474	down	no	LAYN
ENSOARG00000005135	0	0	0	0	4	0	6	3.35057	#NAME?	#NAME?	0.0238442	0.820474	down	yes	ENSOARG00000005135
ENSOARG00000008681	998	663	607	740.003	580	333	340	419.357	1.76461	0.819351	0.0238887	0.820474	up	yes	SPSB1
ENSOARG00000017599	36	29	7	23.4263	11	5	2	6.00379	3.90191	1.96418	0.0239835	0.822207	up	yes	PCSK1
ENSOARG00000002139	227	138	98	150.972	99	56	66	73.9891	2.04046	1.02889	0.0241714	0.823252	up	yes	TTLL9
ENSOARG00000011087	334	178	336	277.268	568	471	374	473.61	0.585435	-0.772418	0.0242294	0.823252	down	yes	ENSOARG00000011087
ENSOARG00000004603	529	516	493	501.89	383	270	321	326.509	1.53714	0.620248	0.0242335	0.823252	up	no	ENSOARG00000004603
ENSOARG00000001585	202	303	264	250.866	198	121	117	145.953	1.71881	0.781411	0.0242832	0.823252	up	yes	DEGS2
ENSOARG00000017552	4911	3381	4654	4229.28	2785	3092	3153	3033.23	1.39431	0.479554	0.0243483	0.823252	up	no	DSP
ENSOARG00000018166	1410	1357	1154	1279.05	1017	842	851	908.872	1.40729	0.492923	0.0243962	0.823252	up	no	ADIPOR1
ENSOARG00000000592	248	259	197	229.567	161	106	126	131.692	1.74321	0.801744	0.0245189	0.823252	up	yes	UNC5CL
ENSOARG00000007348	1537	1413	1531	1462.86	2370	1893	1693	1996.48	0.73272	-0.448665	0.0245989	0.823252	down	no	P4HA1
ENSOARG00000013205	1	5	2	2.6016	23	6	7	11.9982	0.216832	-2.20535	0.0246355	0.823252	down	yes	RFX8
ENSOARG00000006800	566	462	423	473.433	484	721	941	722.222	0.655523	-0.609281	0.0246642	0.823252	down	no	ENSOARG00000006800
ENSOARG00000008752	17710	14733	16237	15892.6	13082	7526	12452	11081.2	1.43419	0.52024	0.0246904	0.823252	up	no	VWF
ENSOARG00000008446	1721	2187	2179	1986.67	1552	1441	1312	1444.33	1.3755	0.459952	0.0247003	0.823252	up	no	SCNN1A
ENSOARG00000003892	193	175	168	174.913	116	84	84	95.1727	1.83785	0.878016	0.0247024	0.823252	up	yes	KDF1
ENSOARG00000009416	6175	5799	5189	5599.56	4366	3887	4210	4182.21	1.3389	0.421046	0.0247058	0.823252	up	no	PTBP1
ENSOARG00000005287	249	175	99	170.438	112	88	55	85.3991	1.99578	0.996955	0.024736	0.823252	up	yes	APOBEC4
ENSOARG00000003172	140	189	175	164.453	236	532	110	295.291	0.556918	-0.844463	0.0247457	0.823252	down	yes	ENSOARG00000003172
ENSOARG00000019197	455	314	356	367.296	214	216	252	229.053	1.60354	0.681264	0.0247471	0.823252	up	yes	IL2RB
ENSOARG00000012378	452	474	466	454.292	474	1017	603	704.839	0.644532	-0.633675	0.0247863	0.823266	down	no	SLC4A4
ENSOARG00000012026	1075	1161	886	1018.05	772	636	721	714.216	1.42542	0.511383	0.024951	0.824035	up	no	ABHD11
ENSOARG00000004362	6028	6056	5981	5895.74	5024	4101	4007	4403.44	1.33889	0.421041	0.024993	0.824035	up	no	KIF1C
ENSOARG00000013427	2356	1872	1735	1945.68	1621	1364	1233	1414.35	1.37567	0.460136	0.025393	0.832777	up	no	PTPN1
ENSOARG00000010792	1315	1070	473	930.802	713	536	497	585.12	1.59079	0.66974	0.0256813	0.837071	up	no	WDR78
ENSOARG00000024140	25	19	37	26.4948	55	70	52	59.4562	0.445619	-1.16612	0.0256948	0.837071	down	yes	SNORD113
ENSOARG00000020159	122	6	2	42.4037	17	6	18	13.7352	3.08723	1.62631	0.0256986	0.837071	up	yes	ENSOARG00000020159
ENSOARG00000000675	9184	9092	7235	8320.09	5573	7373	5184	6090.61	1.36605	0.450011	0.0258401	0.837071	up	no	ARFGEF3
ENSOARG00000013896	2605	2481	2005	2312.76	2067	1498	1396	1662.2	1.39138	0.476518	0.025938	0.839507	up	no	HOMER2
ENSOARG00000011305	414	664	444	496.05	381	255	298	312.992	1.58486	0.664357	0.0260805	0.841806	up	no	SLC16A5
ENSOARG00000007612	93	37	23	49.8838	17	21	16	18.1373	2.75034	1.45961	0.0262281	0.844433	up	yes	SEC14L3
ENSOARG00000010217	970	669	428	673.798	444	386	411	416.371	1.61826	0.694448	0.0262486	0.844433	up	yes	FHAD1
ENSOARG00000016850	313	241	121	219.903	154	103	75	111.118	1.979	0.984772	0.0262725	0.844433	up	yes	CERKL
ENSOARG00000018048	20	37	10	21.7805	34	56	110	67.3896	0.323203	-1.62949	0.026448	0.847726	down	yes	ENSOARG00000018048
ENSOARG00000020040	179	133	87	130.069	227	253	229	238.098	0.546283	-0.872281	0.0264893	0.847726	down	yes	HIST1H2AH
ENSOARG00000017946	507	432	579	495.913	449	198	174	274.234	1.80836	0.85468	0.0265703	0.848918	up	yes	ENSOARG00000017946
ENSOARG00000020801	0	0	0	0	0	0	10	3.38143	#NAME?	#NAME?	0.0265868	0.848918	down	yes	ENSOARG00000020801
ENSOARG00000008143	534	759	352	535.579	365	258	349	325.967	1.64305	0.716375	0.0267553	0.851824	up	yes	SMPDL3A
ENSOARG00000000578	450	493	319	411.321	158	192	342	232.856	1.76642	0.820827	0.0268148	0.852986	up	yes	CDCA7
ENSOARG00000004219	1496	1660	1317	1458.77	1231	842	1060	1050.26	1.38897	0.474016	0.0268836	0.854441	up	no	PPM1H
ENSOARG00000025030	6	10	12	9.1455	19	24	35	26.2386	0.348552	-1.52056	0.0269683	0.8564	down	yes	ENSOARG00000025030
ENSOARG00000016922	1774	1830	1410	1635.08	2248	2113	2241	2215.96	0.737866	-0.438569	0.0271447	0.858376	down	no	CASP8
ENSOARG00000002994	2333	2285	2319	2264.18	2022	1402	1504	1651.35	1.3711	0.455338	0.0273331	0.859386	up	no	ENSOARG00000002994
ENSOARG00000003114	1413	1196	1175	1234.92	1022	780	826	881.08	1.40159	0.487067	0.0273603	0.859386	up	no	DENND3
ENSOARG00000004405	22	15	13	16.3115	39	21	60	40.285	0.404903	-1.30435	0.0274074	0.859386	down	yes	SLC7A10
ENSOARG00000019424	1955	1830	1334	1669.08	1343	863	1256	1160.65	1.43806	0.524122	0.0274643	0.859386	up	no	SLC7A7
ENSOARG00000020176	1388	1272	1453	1342.97	1204	684	807	902.291	1.48839	0.573757	0.0274652	0.859386	up	no	ENSOARG00000020176
ENSOARG00000003882	2316	1815	2284	2095.19	1872	1354	1275	1508.1	1.38929	0.474343	0.027532	0.859386	up	no	YPEL3
ENSOARG00000001769	1	0	0	0.326272	0	8	6	4.73734	0.0688723	-3.85993	0.0275399	0.859386	down	yes	ENSOARG00000001769
ENSOARG00000007905	6984	7616	6645	6930.75	6313	3895	4638	4972.99	1.39368	0.478897	0.0275507	0.859386	up	no	NPC1
ENSOARG00000009546	955	890	682	824.064	1032	1306	1092	1152.41	0.715077	-0.48383	0.0275584	0.859386	down	no	ATG4C
ENSOARG00000015772	0	1	0	0.323204	3	6	5	4.71336	0.068572	-3.86624	0.0276491	0.859386	down	yes	PMCH
ENSOARG00000002557	3722	3876	2773	3381.25	7179	4450	2990	4889.78	0.691493	-0.532213	0.0276565	0.859386	down	no	ZNF277
ENSOARG00000003268	834	1030	700	835.768	1083	921	1688	1240.45	0.67376	-0.569693	0.0277812	0.859386	down	no	NAALAD2
ENSOARG00000010480	941	753	994	878.069	611	635	579	612.662	1.4332	0.519243	0.0278998	0.859476	up	no	CASKIN2
ENSOARG00000004760	101	63	38	65.8421	36	24	24	28.1363	2.34011	1.22658	0.0279927	0.859476	up	yes	VWA7
ENSOARG00000000249	1743	1519	1117	1427.86	1016	995	957	996.185	1.43333	0.51937	0.0280467	0.859583	up	no	MAP7
ENSOARG00000016687	403	425	256	353.24	238	234	185	220.421	1.60257	0.680386	0.0280994	0.859624	up	yes	KIF6
ENSOARG00000001124	557	327	441	432.798	322	283	202	270.515	1.5999	0.677984	0.028226	0.861637	up	no	EIF4EBP1
ENSOARG00000024742	890	776	715	776.89	1349	840	1085	1097.02	0.70818	-0.497811	0.0283543	0.861706	down	no	ZNFX1-AS1_2
ENSOARG00000009902	0	0	1	0.329652	10	2	2	4.65768	0.070776	-3.8206	0.0283667	0.861706	down	yes	LAMP5
ENSOARG00000007006	1551	1336	884	1229.26	827	737	908	829.816	1.48137	0.566927	0.0284045	0.861706	up	no	LRRC1
ENSOARG00000004314	277	172	234	223.107	120	124	141	129.311	1.72535	0.786891	0.0284183	0.861706	up	yes	G0S2
ENSOARG00000020142	0	0	11	3.62617	0	0	0	0	Inf	Inf	0.0284623	0.861706	up	yes	ENSOARG00000020142
ENSOARG00000011960	1277	1404	1411	1335.57	1136	805	921	959.336	1.39218	0.477344	0.0284946	0.861706	up	no	SPHK2
ENSOARG00000008483	1654	1359	1382	1434.47	1094	875	1117	1035.43	1.38538	0.47028	0.0285317	0.861706	up	no	PEA15
ENSOARG00000018741	863	659	403	627.414	453	237	200	297.551	2.10859	1.07628	0.0285444	0.861706	up	yes	UBXN10
ENSOARG00000005985	246	231	186	216.238	138	115	119	124.772	1.73306	0.793323	0.0286368	0.861706	up	yes	PAK4
ENSOARG00000010896	1131	1360	1328	1246.35	875	909	877	893.427	1.39502	0.480287	0.028643	0.861706	up	no	UHRF1BP1
ENSOARG00000013884	371	274	233	286.414	159	167	192	174.001	1.64605	0.719005	0.0286568	0.861706	up	yes	ENSOARG00000013884
ENSOARG00000006910	385	388	355	368.044	297	146	212	219.253	1.67863	0.747283	0.0286759	0.861706	up	yes	CYGB
ENSOARG00000012493	322	265	335	301.142	408	476	477	457.263	0.658575	-0.602581	0.0287166	0.861706	down	no	ENSOARG00000012493
ENSOARG00000011034	3	4	3	3.26059	24	13	3	13.346	0.244313	-2.0332	0.0288648	0.863724	down	yes	ENSOARG00000011034
ENSOARG00000016105	746	318	787	605.614	15	319	23	120.735	5.01608	2.32656	0.0288842	0.863724	up	yes	PROC
ENSOARG00000015695	890	631	666	713.872	660	341	290	431.593	1.65404	0.725995	0.0290063	0.863724	up	yes	EFHB
ENSOARG00000017308	63	88	116	87.2368	44	56	20	40.2611	2.16678	1.11555	0.0290402	0.863724	up	yes	KEL
ENSOARG00000001694	10	7	81	32.227	263	81	273	206.639	0.155958	-2.68077	0.0290785	0.863924	down	yes	ENSOARG00000001694
ENSOARG00000004972	1034	1227	1004	1064.91	986	527	544	688.173	1.54744	0.629886	0.0291058	0.863924	up	no	TMEM171
ENSOARG00000009229	4	9	2	4.87323	14	16	21	17.144	0.284254	-1.81475	0.0292595	0.866077	down	yes	ENSOARG00000009229
ENSOARG00000013939	703	529	339	512.096	371	311	198	294.833	1.7369	0.796516	0.0294252	0.867662	up	yes	GLB1L3
ENSOARG00000021221	11	6	8	8.16543	23	25	23	23.8411	0.342493	-1.54585	0.0294477	0.867662	down	yes	SNORD113
ENSOARG00000011530	2169	2041	1991	2023.68	1935	1107	1015	1357.38	1.49087	0.576159	0.0295945	0.869111	up	no	HID1
ENSOARG00000004874	94	162	164	137.092	101	36	45	60.7778	2.25562	1.17352	0.0295945	0.869111	up	yes	FAM160A1
ENSOARG00000002631	0	4	11	4.91899	1	30	99	43.9634	0.111888	-3.15987	0.0295965	0.869111	down	yes	ENSOARG00000002631
ENSOARG00000001646	168	160	204	173.775	192	270	409	293.154	0.592779	-0.754434	0.0296423	0.869766	down	yes	CPA6
ENSOARG00000015122	105	60	75	78.3747	50	41	18	36.4889	2.1479	1.10293	0.0297291	0.871128	up	yes	C11orf1
ENSOARG00000023551	13	6	3	7.16972	13	37	22	24.2614	0.295519	-1.75868	0.0298049	0.871128	down	yes	SNORD113
ENSOARG00000015336	84	176	49	100.444	101	135	825	358.047	0.280533	-1.83376	0.0298444	0.871128	down	yes	BRINP2
ENSOARG00000013932	118	145	121	125.253	229	188	219	213.371	0.587019	-0.768521	0.0299048	0.871128	down	yes	ENSOARG00000013932
ENSOARG00000013380	1083	841	805	890.537	608	545	711	625.835	1.42296	0.508893	0.0299308	0.871128	up	no	RHBDD2
ENSOARG00000005711	823	609	1077	820.388	1484	1005	1249	1252.95	0.654766	-0.610948	0.0299947	0.871128	down	no	COL13A1
ENSOARG00000004076	408	526	344	416.525	313	290	200	269.235	1.54707	0.629536	0.030019	0.871128	up	no	EPN3
ENSOARG00000009093	2	43	2	15.2096	0	0	2	0.676286	22.49	4.49121	0.0300228	0.871128	up	yes	ENSOARG00000009093
ENSOARG00000009520	1440	1284	1077	1239.86	835	954	869	892.74	1.38883	0.473867	0.0304738	0.876808	up	no	BAG1
ENSOARG00000006797	23	22	16	19.8892	4	9	5	6.05947	3.28233	1.71472	0.0305825	0.878571	up	yes	CNMD
ENSOARG00000013588	593	575	695	608.43	452	357	421	412.577	1.4747	0.560426	0.0308764	0.880612	up	no	MED25
ENSOARG00000017890	583	606	818	655.734	390	517	424	447.275	1.46606	0.551947	0.0308855	0.880612	up	no	ENSOARG00000017890
ENSOARG00000010399	1	23	7	10.0675	0	2	3	1.69155	5.95167	2.57329	0.0308896	0.880612	up	yes	PANX3
ENSOARG00000002329	8	5	6	6.20411	3	2	58	21.2807	0.291537	-1.77825	0.0309228	0.880612	down	yes	GAD1
ENSOARG00000002976	266	298	249	265.187	158	153	166	160.139	1.65598	0.727683	0.0309568	0.880612	up	yes	ENSOARG00000002976
ENSOARG00000010854	629	455	712	586.995	462	360	337	388.493	1.51095	0.595458	0.0310194	0.880612	up	no	JUNB
ENSOARG00000019182	4087	4204	4107	4046.11	3363	2937	2771	3042.57	1.32983	0.411241	0.0311735	0.880612	up	no	ADCY6
ENSOARG00000025090	3	2	5	3.27348	0	0	0	0	Inf	Inf	0.0312952	0.880612	up	yes	U6
ENSOARG00000001404	1	4	5	3.26735	0	0	0	0	Inf	Inf	0.0313006	0.880612	up	yes	ENSOARG00000001404
ENSOARG00000019826	1399	1836	909	1349.51	836	1086	775	905.975	1.48957	0.574894	0.0313954	0.880612	up	no	RPL37A
ENSOARG00000010963	241	212	191	210.114	123	108	132	121.842	1.72448	0.786164	0.0313972	0.880612	up	yes	ENSOARG00000010963
ENSOARG00000002924	1833	1958	2093	1920.85	1689	1326	1198	1412.12	1.36026	0.443885	0.0313983	0.880612	up	no	CCND3
ENSOARG00000002198	3	2	0	1.62522	6	4	16	8.74709	0.185802	-2.42816	0.0314539	0.880612	down	yes	IL12A
ENSOARG00000011692	419	403	512	435.741	324	302	122	250.557	1.73909	0.798331	0.031478	0.880612	up	yes	LOXL4
ENSOARG00000016935	655	553	261	478.479	273	264	322	288.469	1.65869	0.730042	0.0315015	0.880612	up	yes	BCAR3
ENSOARG00000009079	469	704	615	583.293	442	321	414	394.718	1.47775	0.563399	0.0315094	0.880612	up	no	ENSOARG00000009079
ENSOARG00000020373	206	225	202	206.523	94	105	157	119.697	1.72537	0.786908	0.0316692	0.880612	up	yes	MELTF
ENSOARG00000007903	473	529	421	464.085	595	540	930	693.9	0.668807	-0.580338	0.0318277	0.882577	down	no	EPHB2
ENSOARG00000013363	1881	1838	2093	1897.73	3384	2305	2100	2608.65	0.727476	-0.459029	0.0318542	0.882577	down	no	LRPAP1
ENSOARG00000005211	206	198	237	209.334	313	304	365	329.768	0.634791	-0.655646	0.0318925	0.882677	down	no	FANCD2
ENSOARG00000013030	1746	1807	1430	1625.1	1814	2026	2867	2254.77	0.720739	-0.472452	0.0319802	0.883262	down	no	SNAI2
ENSOARG00000018119	93	106	49	80.7559	55	16	21	30.6915	2.63122	1.39573	0.032002	0.883262	up	yes	SLC5A11
ENSOARG00000000765	59	88	101	80.9869	32	28	56	38.9894	2.07715	1.05461	0.0320474	0.883377	up	yes	ENSOARG00000000765
ENSOARG00000007921	26	37	9	23.4085	12	6	2	6.67278	3.50806	1.81067	0.0320794	0.883377	up	yes	MCIDAS
ENSOARG00000011311	5212	5093	3957	4651.04	4293	2627	3071	3346.36	1.38988	0.474961	0.0321085	0.883377	up	no	CLDN7
ENSOARG00000012583	116	108	55	90.8845	54	46	34	44.9137	2.02353	1.01688	0.0322601	0.884916	up	yes	ENSOARG00000012583
ENSOARG00000004281	0	0	0	0	2	5	2	3.02994	#NAME?	#NAME?	0.0324791	0.884916	down	yes	NEFH
ENSOARG00000017302	1455	1302	1328	1333.32	1141	842	897	965.4	1.3811	0.46582	0.0324931	0.884916	up	no	HS1BP3
ENSOARG00000000335	16	10	5	10.1007	0	3	3	2.03011	4.97542	2.31482	0.0326124	0.884916	up	yes	ENSOARG00000000335
ENSOARG00000006610	1216	1331	1421	1295.37	1044	870	880	937.08	1.38234	0.467117	0.0327087	0.886109	up	no	BCAR1
ENSOARG00000001281	3	7	0	3.24125	0	0	0	0	Inf	Inf	0.0327449	0.886109	up	yes	ACCSL
ENSOARG00000008944	5	6	5	5.21885	10	10	33	17.8486	0.292395	-1.77401	0.0327577	0.886109	down	yes	LINGO2
ENSOARG00000005579	599	522	447	511.504	437	279	304	341.651	1.49716	0.582224	0.0329643	0.890397	up	no	SEMA4A
ENSOARG00000010201	837	901	866	849.775	638	512	634	598.538	1.41975	0.505638	0.0330577	0.89097	up	no	ZDHHC5
ENSOARG00000008451	1930	1371	1363	1522.13	1219	865	1127	1076.73	1.41366	0.499434	0.0332279	0.894528	up	no	PRR15
ENSOARG00000018483	467	389	677	501.27	570	1055	911	853.573	0.58726	-0.767928	0.0332829	0.894528	down	yes	ITGA11
ENSOARG00000004962	24	25	11	19.5368	4	10	2	5.3836	3.62895	1.85955	0.0333035	0.894528	up	yes	UNC93A
ENSOARG00000011343	1	1	1	0.979128	9	6	5	6.69593	0.146227	-2.77371	0.0333586	0.894528	down	yes	RLBP1
ENSOARG00000022659	38	43	29	35.856	47	112	64	75.09	0.477507	-1.06641	0.0335772	0.897223	down	yes	SNORD113
ENSOARG00000011141	42	11	10	20.5552	7	6	4	5.69693	3.60812	1.85125	0.0337058	0.897223	up	yes	ENSOARG00000011141
ENSOARG00000011782	144	262	157	183.418	106	85	112	101.675	1.80396	0.851171	0.0337566	0.897223	up	yes	SLC17A9
ENSOARG00000010252	820	560	209	517.435	380	301	241	308.962	1.67475	0.743949	0.0337739	0.897223	up	yes	AK9
ENSOARG00000013108	162	118	134	135.168	40	64	98	68.023	1.98709	0.990654	0.0339204	0.897723	up	yes	CHCHD10
ENSOARG00000007675	140	227	113	156.296	100	51	98	83.4473	1.87299	0.905344	0.0339623	0.897723	up	yes	RELT
ENSOARG00000005926	710	624	514	602.774	386	834	1464	904.946	0.666088	-0.586215	0.0340828	0.898506	down	no	PCOLCE2
ENSOARG00000011345	2580	2604	2372	2465.34	1727	1699	2060	1842.44	1.33809	0.420171	0.0341134	0.898514	up	no	ENSOARG00000011345
ENSOARG00000002197	19	19	15	17.2848	9	4	2	5.00438	3.45394	1.78824	0.0342789	0.901414	up	yes	ENSOARG00000002197
ENSOARG00000019681	3	11	1	4.86372	0	0	1	0.338143	14.3836	3.84635	0.0343147	0.901414	up	yes	CAPN14
ENSOARG00000010691	1654	1704	1616	1623.11	1364	960	1230	1191.64	1.36209	0.445817	0.0343446	0.901414	up	no	S1PR1
ENSOARG00000001976	23	75	101	65.0394	29	26	26	27.1767	2.39321	1.25895	0.0343695	0.901414	up	yes	ENSOARG00000001976
ENSOARG00000009381	680	945	740	771.236	575	572	465	540.889	1.42587	0.511839	0.0345114	0.903146	up	no	ENSOARG00000009381
ENSOARG00000001489	545	393	416	441.973	303	273	292	291.284	1.51732	0.601529	0.0346869	0.905255	up	no	TPST2
ENSOARG00000004015	408	470	467	438.972	521	666	698	633.658	0.69276	-0.529573	0.0347212	0.905512	down	no	CD248
ENSOARG00000019689	5	6	7	5.87815	23	9	23	18.4242	0.319046	-1.64816	0.0348833	0.906867	down	yes	MANSC4
ENSOARG00000021134	1620	1263	1159	1318.83	954	840	1051	955.007	1.38097	0.46568	0.0351021	0.907945	up	no	PRKCH
ENSOARG00000003424	1226	1466	1346	1317.54	1110	817	932	958.528	1.37454	0.458953	0.0351249	0.907945	up	no	KIAA1211
ENSOARG00000004484	393	280	332	328.167	249	176	193	207.125	1.58439	0.663929	0.0351274	0.907945	up	no	RGS14
ENSOARG00000010258	1702	1885	1443	1640.24	1445	1083	1074	1207.29	1.35861	0.442132	0.0352651	0.907945	up	no	PGAM5
ENSOARG00000018186	0	0	0	0	0	0	9	3.04329	#NAME?	#NAME?	0.0353447	0.907945	down	yes	KCNK18
ENSOARG00000016406	139	86	67	95.234	46	35	60	47.3379	2.01179	1.00848	0.0353518	0.907945	up	yes	RBM46
ENSOARG00000003020	47	37	68	49.7097	21	9	31	20.4684	2.4286	1.28012	0.0354814	0.907945	up	yes	ENSOARG00000003020
ENSOARG00000019549	254	195	100	178.863	132	67	84	94.704	1.88865	0.917359	0.0355005	0.907945	up	yes	ENSOARG00000019549
ENSOARG00000004049	233	364	314	297.178	112	129	246	163.865	1.81355	0.858819	0.0355956	0.908032	up	yes	MFSD4A
ENSOARG00000017273	1803	2092	1493	1756.58	1861	2484	2691	2365.85	0.742473	-0.429589	0.0356509	0.908032	down	no	PROS1
ENSOARG00000011147	2191	1917	1913	1965.07	1665	1353	1330	1457.96	1.34782	0.430624	0.035751	0.909084	up	no	DDR1
ENSOARG00000001791	811	753	700	738.736	557	439	545	516.964	1.42899	0.514994	0.0357658	0.909084	up	no	NAA60
ENSOARG00000004112	1132	1068	1097	1076.15	917	630	763	774.298	1.38984	0.474918	0.0358798	0.91011	up	no	TRAF4
ENSOARG00000008693	181	232	233	210.848	149	122	99	124.014	1.70019	0.765695	0.0361101	0.914465	up	yes	CISH
ENSOARG00000011373	1006	971	984	966.439	691	711	659	691.878	1.39683	0.48216	0.0362197	0.915218	up	no	MIDN
ENSOARG00000004437	1333	1467	1758	1488.59	1017	1167	1069	1092.62	1.3624	0.446155	0.0362294	0.915218	up	no	GNA12
ENSOARG00000009051	202	218	258	221.416	157	92	143	131.379	1.68532	0.753022	0.0363979	0.91573	up	yes	TRIL
ENSOARG00000017179	72	68	51	62.2817	36	19	31	28.8105	2.16177	1.11222	0.0366232	0.91799	up	yes	FAM83F
ENSOARG00000018307	3529	3010	2991	3110.25	2387	2392	2215	2347.55	1.32489	0.405871	0.0366574	0.91799	up	no	ACO2
ENSOARG00000001891	0	0	0	0	9	0	0	2.97385	#NAME?	#NAME?	0.0367218	0.918762	down	yes	ENSOARG00000001891
ENSOARG00000000132	878	590	533	652.862	513	363	405	429.355	1.52057	0.604608	0.036827	0.919508	up	no	ENSOARG00000000132
ENSOARG00000014877	4146	4975	4806	4544.97	5453	6624	5594	5936.02	0.76566	-0.385224	0.0368458	0.919508	down	no	ADAMTS5
ENSOARG00000001852	28	26	21	24.4616	84	25	54	54.4796	0.449005	-1.1552	0.0369328	0.920212	down	yes	ENSOARG00000001852
ENSOARG00000019445	391	379	265	337.425	265	122	217	202.245	1.6684	0.738463	0.0370903	0.920212	up	yes	TRAC
ENSOARG00000005853	9	16	13	12.3932	24	47	22	31.2818	0.39618	-1.33577	0.0371286	0.920212	down	yes	ENSOARG00000005853
ENSOARG00000015207	668	585	714	642.396	1246	811	700	922.985	0.695998	-0.522845	0.0373039	0.920212	down	no	JAM2
ENSOARG00000014436	93	43	38	56.7678	24	21	27	24.1699	2.3487	1.23186	0.0373146	0.920212	up	yes	ENSOARG00000014436
ENSOARG00000024039	23	19	19	19.9085	4	7	8	6.39678	3.11227	1.63797	0.0374736	0.920212	up	yes	RMST_8
ENSOARG00000010775	2011	2234	1982	2031.54	1921	1146	1163	1416	1.4347	0.520752	0.0376236	0.920212	up	no	SSH3
ENSOARG00000003263	3465	2380	3588	3082.55	3728	4451	4589	4290.5	0.718459	-0.477023	0.0378054	0.920212	down	no	FAM129A
ENSOARG00000011118	498	340	296	369.95	153	282	232	224.479	1.64804	0.720751	0.0378121	0.920212	up	yes	ENSOARG00000011118
ENSOARG00000011515	21	34	33	28.7192	10	9	13	10.7472	2.67225	1.41806	0.0380463	0.922034	up	yes	C14orf159
ENSOARG00000015586	35	39	28	33.2547	5	19	15	13.1569	2.52755	1.33774	0.0380577	0.922034	up	yes	ENSOARG00000015586
ENSOARG00000017870	12445	10859	10939	11176.2	9326	8383	7714	8528.15	1.31051	0.390123	0.038313	0.925083	up	no	HDLBP
ENSOARG00000016724	3695	4389	3720	3850.42	3211	2680	2835	2926.98	1.31549	0.395604	0.0383173	0.925083	up	no	HMGCR
ENSOARG00000019775	211	153	114	155.874	119	85	54	86.3582	1.80497	0.851974	0.038351	0.925167	up	yes	CFAP65
ENSOARG00000016272	2233	2097	1868	2022.11	1832	1372	1296	1508.08	1.34085	0.42315	0.0383708	0.925167	up	no	GNB2
ENSOARG00000008270	111	72	56	77.9474	38	44	32	38.2735	2.03659	1.02616	0.0383988	0.92524	up	yes	C16orf46
ENSOARG00000025123	12	13	19	14.3803	28	17	63	36.3105	0.396037	-1.33629	0.0385042	0.927149	down	yes	SNORA29
ENSOARG00000005931	348	338	293	319.374	233	175	197	202.852	1.57442	0.654819	0.0385781	0.927149	up	no	B3GALT6
ENSOARG00000005821	336	313	266	298.478	195	154	211	187.92	1.58832	0.667506	0.0388955	0.932081	up	no	PMAIP1
ENSOARG00000015367	1402	1584	1563	1484.64	1332	864	1022	1078.23	1.37692	0.461446	0.0389945	0.932923	up	no	BNIP3
ENSOARG00000001391	535	603	549	550.427	854	719	730	772.454	0.712568	-0.488899	0.0390467	0.932966	down	no	ENSOARG00000001391
ENSOARG00000007919	2	4	5	3.59362	13	4	22	13.0889	0.274554	-1.86484	0.0393398	0.938156	down	yes	ENSOARG00000007919
ENSOARG00000005066	399	415	340	376.394	302	181	249	245.266	1.53463	0.617896	0.039382	0.938558	up	no	SH2D3A
ENSOARG00000018708	143	91	214	146.614	49	87	92	76.7549	1.91016	0.933693	0.0394353	0.939224	up	yes	ADAM23
ENSOARG00000014122	792	487	289	511.077	394	302	237	312.574	1.63506	0.709345	0.0394683	0.939406	up	yes	C11orf88
ENSOARG00000004257	112	142	175	140.127	267	219	196	228.645	0.612857	-0.706378	0.039499	0.939534	down	yes	ME3
ENSOARG00000008367	2238	2329	1700	2043.35	1692	1527	1341	1529.51	1.33594	0.417861	0.0395253	0.939556	up	no	DYNLL2
ENSOARG00000018936	320	314	357	323.579	192	192	231	206.557	1.56654	0.64758	0.0395723	0.939876	up	no	ENSOARG00000018936
ENSOARG00000019627	216	167	132	167.964	226	231	341	268.191	0.626285	-0.675109	0.0395895	0.939876	down	no	PLCD4
ENSOARG00000006311	2693	2786	2599	2635.86	1955	1934	2040	1990.57	1.32417	0.405091	0.0397704	0.94073	up	no	HNRNPAB
ENSOARG00000010041	54949	54215	25967	44010.9	48845	64074	150819	88831	0.495445	-1.0132	0.0397842	0.94073	down	yes	POSTN
ENSOARG00000014894	1311	1075	1217	1176.37	887	886	782	857.482	1.37189	0.456169	0.0398408	0.94073	up	no	ASAP2
ENSOARG00000005939	1937	1718	1674	1739.09	1465	1224	1165	1292.41	1.34562	0.428269	0.0398608	0.94073	up	no	ZBTB18
ENSOARG00000011997	1682	1264	1005	1288.62	1030	732	909	895.539	1.43893	0.524999	0.0399316	0.940766	up	no	UBA7
ENSOARG00000021018	12298	15292	16032	14239.9	12341	24162	21583	19556.2	0.728152	-0.457689	0.0401549	0.942433	down	no	FBN1
ENSOARG00000017404	1912	1837	1441	1692.59	1287	1092	1373	1259.24	1.34414	0.426678	0.0403479	0.94457	up	no	TAX1BP3
ENSOARG00000016548	560	431	357	439.699	326	295	252	292.807	1.50167	0.586568	0.0403838	0.944813	up	no	KCNK5
ENSOARG00000006786	183	179	130	160.416	89	110	73	91.3341	1.75636	0.812593	0.0405418	0.94721	up	yes	TTLL6
ENSOARG00000025175	644	533	624	588.09	374	431	405	406.447	1.4469	0.532968	0.0406667	0.94721	up	no	TOB2
ENSOARG00000019459	91	37	32	52.1982	27	20	17	21.4412	2.43448	1.28361	0.0406907	0.94721	up	yes	ENSOARG00000019459
ENSOARG00000018504	385	252	267	295.079	218	146	191	186.048	1.58604	0.665425	0.0409081	0.949029	up	no	TPK1
ENSOARG00000003115	2368	2991	2399	2530.15	2320	1603	1725	1892.6	1.33686	0.418854	0.0409523	0.949029	up	no	GALNT2
ENSOARG00000016854	1062	1275	1133	1132.08	820	784	856	825.832	1.37084	0.455058	0.0409738	0.949029	up	no	CREM
ENSOARG00000013916	3	20	10	10.7394	1	2	4	2.36012	4.55037	2.18598	0.0410118	0.949317	up	yes	ENSOARG00000013916
ENSOARG00000020756	866	767	665	749.668	790	1325	1026	1056.57	0.709533	-0.495059	0.0410778	0.950252	down	no	PLD1
ENSOARG00000012778	6180	6736	6347	6285.77	6344	3603	3349	4448.51	1.41301	0.498768	0.0414109	0.954311	up	no	FURIN
ENSOARG00000007940	6611	6350	4314	5631.45	4148	4791	3426	4151.13	1.3566	0.440001	0.0414599	0.954311	up	no	SEL1L3
ENSOARG00000020309	1520	1186	1212	1278.79	974	766	1059	939.267	1.36148	0.445174	0.0415366	0.954311	up	no	DLL4
ENSOARG00000019657	3	3	3	2.93738	0	0	0	0	Inf	Inf	0.0416242	0.955163	up	yes	CAPN13
ENSOARG00000001108	362	325	423	362.595	281	216	207	235.975	1.53658	0.619725	0.041781	0.955787	up	no	CCDC106
ENSOARG00000005803	362	326	290	319.074	249	169	191	204.078	1.56349	0.644768	0.0417915	0.955787	up	no	TMEM79
ENSOARG00000001004	1254	899	793	961.12	806	510	653	659.798	1.45669	0.542692	0.041811	0.955787	up	no	RAB11FIP1
ENSOARG00000016360	2963	2865	2746	2797.95	2513	1842	1968	2119.46	1.32012	0.400674	0.0418464	0.955787	up	no	GAK
ENSOARG00000002023	495	524	401	463.054	293	392	238	310.009	1.49368	0.578871	0.0419714	0.955787	up	no	VSTM5
ENSOARG00000006399	5766	5879	3958	5086.16	3923	3880	3434	3771.06	1.34873	0.431606	0.0421153	0.9574	up	no	DSG2
ENSOARG00000004521	1612	1441	1546	1501.33	1325	954	1037	1111.46	1.35078	0.433788	0.0422527	0.95854	up	no	PEX6
ENSOARG00000019599	100	122	121	111.946	380	161	64	201.712	0.55498	-0.849492	0.0422897	0.95854	down	yes	ENSOARG00000019599
ENSOARG00000001308	1043	986	990	985.337	859	623	645	712.863	1.38223	0.466993	0.0423997	0.959729	up	no	PCDH1
ENSOARG00000006581	548	736	625	622.708	454	408	433	434.563	1.43295	0.518991	0.0425353	0.959729	up	no	SLC39A13
ENSOARG00000019154	1831	1814	1731	1754.32	1595	993	1204	1270.35	1.38098	0.465693	0.0425373	0.959729	up	no	TTLL12
ENSOARG00000005780	2052	1507	1520	1657.65	1263	1215	1147	1216.53	1.3626	0.446366	0.0425963	0.959729	up	no	EMP2
ENSOARG00000010256	61	68	42	55.7259	31	20	26	25.8062	2.1594	1.11063	0.0426755	0.959729	up	yes	DYDC1
ENSOARG00000001813	106	74	73	82.5665	93	196	144	145.78	0.566377	-0.820166	0.0427122	0.959729	down	yes	NUP210L
ENSOARG00000011401	62	52	45	51.8698	93	40	176	103.785	0.49978	-1.00063	0.0427287	0.959729	down	yes	RXRG
ENSOARG00000019705	5601	5808	5134	5397.05	4421	3666	4274	4147.21	1.30137	0.380032	0.0427738	0.960118	up	no	PCYOX1
ENSOARG00000007885	3	3	3	2.93738	3	31	2	12.163	0.241503	-2.04989	0.0428761	0.961544	down	yes	ENSOARG00000007885
ENSOARG00000012961	39	16	24	25.8075	34	42	94	57.2395	0.450869	-1.14922	0.0429485	0.96171	down	yes	IGF2BP3
ENSOARG00000003941	3843	3502	3711	3609.06	3117	2578	2520	2754.87	1.31007	0.389639	0.043026	0.962163	up	no	SEC16A
ENSOARG00000001210	152	200	115	152.144	110	270	390	259.634	0.585995	-0.771041	0.0430382	0.962163	down	yes	CHRM2
ENSOARG00000010302	12	58	15	27.6059	2	9	13	8.10376	3.40656	1.76831	0.0431245	0.962163	up	yes	ENSOARG00000010302
ENSOARG00000016278	4379	4953	3662	4236.76	3714	2773	3199	3247.76	1.30452	0.383519	0.0431603	0.96238	up	no	GCNT2
ENSOARG00000013124	1274	1657	1753	1529.1	1302	1191	893	1135.4	1.34675	0.429477	0.0434449	0.964675	up	no	TFCP2L1
ENSOARG00000007425	1286	1230	1224	1220.62	937	879	857	896.994	1.36079	0.444446	0.0434578	0.964675	up	no	ENSOARG00000007425
ENSOARG00000001371	426	379	315	365.327	266	228	220	239.477	1.52552	0.6093	0.0435312	0.965424	up	no	DHCR7
ENSOARG00000016325	1851	1488	747	1331.11	1033	615	591	749.389	1.77626	0.828841	0.0435622	0.965534	up	yes	AK7
ENSOARG00000015180	96	104	67	87.022	166	143	141	150.943	0.576521	-0.794554	0.0436827	0.965913	down	yes	BAMBI
ENSOARG00000005819	182	101	146	140.154	109	201	421	246.425	0.568749	-0.814135	0.0437808	0.965913	down	yes	SOX6
ENSOARG00000015624	130	126	67	105.226	75	54	38	55.9138	1.88193	0.912213	0.0439021	0.965913	up	yes	ENSOARG00000015624
ENSOARG00000020088	388	385	505	417.501	305	277	248	278.421	1.49953	0.584513	0.0439685	0.965913	up	no	HEYL
ENSOARG00000000131	432	502	233	380.007	167	230	291	231.45	1.64185	0.715326	0.0440278	0.965913	up	yes	TEX15
ENSOARG00000003353	977	1064	729	902.973	948	1035	1879	1299.03	0.695116	-0.524675	0.0440942	0.965913	down	no	PPP2R2B
ENSOARG00000014816	5	11	7	7.49417	12	5	50	22.5651	0.332114	-1.59025	0.0441492	0.965913	down	yes	ENSOARG00000014816
ENSOARG00000018673	7432	5057	5080	5733.93	4459	2565	4229	3771.79	1.52021	0.604275	0.0441749	0.965913	up	no	ACP5
ENSOARG00000014054	19	19	8	14.9773	7	5	1	4.34394	3.44785	1.7857	0.0441811	0.965913	up	yes	FAM181A
ENSOARG00000013937	1638	773	1049	1130.08	857	794	617	760.628	1.48571	0.571156	0.0443303	0.965913	up	no	CRYL1
ENSOARG00000015302	342	312	287	307.035	491	445	407	450.524	0.681507	-0.5532	0.0445149	0.965913	down	no	ENSOARG00000015302
ENSOARG00000002562	2992	2156	1995	2330.69	1785	1392	1862	1690.71	1.37853	0.463127	0.0445321	0.965913	up	no	IL6R
ENSOARG00000007626	1653	1702	2076	1773.78	1572	1162	1224	1326.73	1.33696	0.418955	0.0446248	0.965913	up	no	AKAP1
ENSOARG00000019023	0	0	0	0	3	5	0	2.68409	#NAME?	#NAME?	0.0447686	0.965913	down	yes	PRLH
ENSOARG00000004501	830	858	789	808.21	684	525	518	578.915	1.39608	0.48138	0.0448207	0.965913	up	no	PCSK7
ENSOARG00000014086	3519	2384	1737	2491.28	1159	1580	1920	1567.13	1.58971	0.668764	0.0448625	0.965913	up	no	MCOLN2
ENSOARG00000015670	13	1	0	4.56474	113	0	108	73.8577	0.0618045	-4.01615	0.0449584	0.966476	down	yes	ENSOARG00000015670
ENSOARG00000003556	175	147	56	123.069	57	75	54	62.4861	1.96954	0.977861	0.045026	0.967316	up	yes	EFCAB10
ENSOARG00000020548	99	87	126	101.956	65	49	47	53.96	1.88947	0.917983	0.0453775	0.968321	up	yes	ETV5
ENSOARG00000014746	49	44	29	39.7682	19	17	15	17.1058	2.32484	1.21713	0.0453885	0.968321	up	yes	MAP3K15
ENSOARG00000001237	5	6	15	8.51537	2	0	3	1.67528	5.08294	2.34566	0.0454615	0.968321	up	yes	ENSOARG00000001237
ENSOARG00000016069	526	574	637	567.127	747	781	814	786.493	0.721082	-0.471764	0.0454806	0.968321	down	no	OLFML1
ENSOARG00000018579	1689	1212	696	1172.23	958	696	614	759.807	1.5428	0.625556	0.045495	0.968321	up	no	CCDC146
ENSOARG00000017827	393	540	493	465.274	371	247	324	315.771	1.47345	0.559199	0.0455978	0.968321	up	no	AP5B1
ENSOARG00000018067	344	331	124	260.095	197	137	103	146.306	1.77775	0.830052	0.0456962	0.968321	up	yes	TTC25
ENSOARG00000006649	1310	1472	1038	1245.35	762	881	1099	921.677	1.35118	0.434221	0.0458616	0.968321	up	no	DNAJC25
ENSOARG00000006993	591	588	489	544.071	502	242	275	340.796	1.59647	0.674888	0.045879	0.968321	up	no	RASSF7
ENSOARG00000014971	293	1488	47	592.019	89	54	254	133.579	4.43199	2.14796	0.0459186	0.968321	up	yes	ENSOARG00000014971
ENSOARG00000023755	88	89	48	73.3004	24	43	42	36.6904	1.99781	0.99842	0.0459259	0.968321	up	yes	RMST_3
ENSOARG00000008245	2461	2522	1953	2261.89	1715	1802	1593	1715.43	1.31855	0.398956	0.0459408	0.968321	up	no	LRRC2
ENSOARG00000014704	871	975	962	916.432	914	1512	1339	1266.69	0.723487	-0.466961	0.0459714	0.968321	down	no	ABCA9
ENSOARG00000010694	13	14	14	13.3815	4	5	2	3.6908	3.62564	1.85824	0.0461113	0.968321	up	yes	ENSOARG00000010694
ENSOARG00000014100	575	844	926	765.649	595	418	564	528.835	1.4478	0.533864	0.0461538	0.968321	up	no	PROM2
ENSOARG00000001443	9	3	1	4.23571	6	12	48	22.2761	0.190146	-2.39482	0.046167	0.968321	down	yes	FSTL5
ENSOARG00000020184	898	835	717	799.228	37	181	1211	482.996	1.65473	0.726596	0.0462966	0.968779	up	yes	PENK
ENSOARG00000000739	358	438	456	408.69	344	213	258	273.021	1.49692	0.581994	0.0464264	0.969713	up	no	ENSOARG00000000739
ENSOARG00000010840	543	473	172	386.741	288	235	170	232.209	1.66549	0.735944	0.0464482	0.969713	up	yes	RSPH1
ENSOARG00000021557	2	0	0	0.652543	7	13	7	9.08128	0.0718559	-3.79875	0.0466587	0.972215	down	yes	SNORD113
ENSOARG00000005070	234	216	202	212.749	154	117	114	129.046	1.64864	0.721273	0.0466707	0.972215	up	yes	FOXA2
ENSOARG00000014347	1915	1951	2244	1995.12	1824	1229	1401	1492.53	1.33674	0.418718	0.0467419	0.97315	up	no	H1FX
ENSOARG00000015541	437	377	426	404.861	285	224	298	270.776	1.49519	0.580326	0.0469883	0.974203	up	no	ENSOARG00000015541
ENSOARG00000009107	330	280	470	353.103	226	262	109	200.237	1.76343	0.818382	0.0474696	0.974203	up	yes	CCL21
ENSOARG00000018165	1670	1398	1367	1447.35	1368	755	898	1011.29	1.43119	0.517215	0.047642	0.974203	up	no	RAB3D
ENSOARG00000000429	89	60	96	80.0771	20	58	28	35.7131	2.24223	1.16494	0.0477196	0.974203	up	yes	MROH6
ENSOARG00000009431	1011	842	790	862.424	938	1142	1409	1173.02	0.735216	-0.443759	0.0477463	0.974203	down	no	DAB2
ENSOARG00000020770	4	7	2	4.22682	0	0	1	0.338143	12.5001	3.64387	0.0477499	0.974203	up	yes	ENSOARG00000020770
ENSOARG00000008055	523	455	576	507.578	694	827	585	707.12	0.71781	-0.478326	0.0477699	0.974203	down	no	ENSOARG00000008055
ENSOARG00000002694	0	8	1	2.91529	0	0	0	0	Inf	Inf	0.0477764	0.974203	up	yes	ENSOARG00000002694
ENSOARG00000011317	619	437	292	439.461	344	197	170	237.848	1.84766	0.885696	0.047867	0.974203	up	yes	CCDC180
ENSOARG00000016546	110	69	80	84.5632	41	48	41	43.6623	1.93675	0.953641	0.0479912	0.974203	up	yes	TNFAIP8L1
ENSOARG00000009982	741	661	549	636.384	514	380	445	448.966	1.41744	0.503291	0.0480206	0.974203	up	no	DYNLRB1
ENSOARG00000006577	278	306	189	251.908	214	121	133	156.65	1.60809	0.685351	0.0481506	0.974203	up	yes	LRRC71
ENSOARG00000008959	5	6	7	5.87815	19	3	32	18.1144	0.324502	-1.6237	0.04818	0.974203	down	yes	SLIT1
ENSOARG00000002370	102	125	116	111.92	193	112	262	190.285	0.588171	-0.765693	0.0482225	0.974203	down	yes	PCDH19
ENSOARG00000011331	1144	1260	857	1063	1144	1346	1973	1500.87	0.70826	-0.497649	0.0482459	0.974203	down	no	PREP
ENSOARG00000024121	10	12	7	9.44874	13	51	13	25.958	0.364001	-1.45799	0.0482528	0.974203	down	yes	SNORD113
ENSOARG00000009090	5963	6362	5367	5771.03	5117	4336	3864	4465.38	1.29239	0.370045	0.0483093	0.974203	up	no	CYP1B1
ENSOARG00000018980	11898	11641	6621	9827.03	8016	5253	7131	6838.46	1.43702	0.523084	0.048338	0.974203	up	no	IDH1
ENSOARG00000018821	240	288	97	203.364	75	145	70	97.5434	2.08486	1.05995	0.0483837	0.974203	up	yes	ENSOARG00000018821
ENSOARG00000023986	179	185	208	186.763	244	286	329	288.702	0.646907	-0.62837	0.0484612	0.974203	down	no	MEG3_2
ENSOARG00000015833	225	141	95	150.3	113	61	55	76.5884	1.96244	0.972647	0.0484805	0.974203	up	yes	TP73
ENSOARG00000006526	750	690	734	709.68	558	484	466	505.816	1.40304	0.488554	0.0485104	0.974203	up	no	AKT2
ENSOARG00000001593	69	65	45	58.3554	40	29	13	27.4312	2.12733	1.08905	0.0485779	0.974203	up	yes	ENSOARG00000001593
ENSOARG00000003959	504	547	521	512.983	458	288	277	342.507	1.49773	0.582777	0.0485783	0.974203	up	no	RASGEF1A
ENSOARG00000000738	3	6	21	9.84074	0	3	3	2.03011	4.84739	2.27721	0.0487666	0.974203	up	yes	ENSOARG00000000738
ENSOARG00000014630	2107	1957	2396	2109.81	1892	1367	1506	1597.22	1.32092	0.401548	0.0487979	0.974203	up	no	MKNK2
ENSOARG00000008343	863	856	933	865.801	635	630	605	627.691	1.37934	0.463981	0.0488526	0.974203	up	no	LTBR
ENSOARG00000011172	388	275	130	258.329	173	157	111	147.852	1.74722	0.80506	0.0488924	0.974203	up	yes	MAP3K19
ENSOARG00000004136	0	0	0	0	8	0	0	2.64342	#NAME?	#NAME?	0.0490059	0.974203	down	yes	ZFP42
ENSOARG00000007119	3	0	1	1.30847	5	6	11	7.40307	0.176747	-2.50025	0.0490269	0.974203	down	yes	ENSOARG00000007119
ENSOARG00000008011	116	73	68	83.8578	272	102	86	153.49	0.546341	-0.872125	0.0491021	0.974847	down	yes	GALNT13
ENSOARG00000013348	402	305	340	341.82	258	196	215	224.309	1.52388	0.607751	0.0492527	0.975516	up	no	ENSOARG00000013348
ENSOARG00000004645	643	722	670	664.013	529	393	483	471.173	1.40928	0.494954	0.0492867	0.975516	up	no	TSPYL5
ENSOARG00000016573	358	374	330	346.469	231	169	280	228.225	1.5181	0.602266	0.0493036	0.975516	up	no	TARSL2
ENSOARG00000005799	6314	7144	4769	5941.16	4319	4584	4443	4481.45	1.32572	0.406781	0.0494592	0.975941	up	no	SLC30A5
ENSOARG00000014652	88	67	93	81.0243	32	57	35	41.7066	1.94272	0.958077	0.0494799	0.975941	up	yes	TNS4
ENSOARG00000000928	604	540	173	428.628	341	214	220	259.519	1.65163	0.723886	0.0494971	0.975941	up	yes	ECT2L
ENSOARG00000008521	338	303	424	347.983	611	410	468	498.952	0.697429	-0.519883	0.0495059	0.975941	down	no	SHC2
ENSOARG00000013098	674	438	201	427.731	287	122	116	175.362	2.43914	1.28637	0.0495471	0.976164	up	yes	PPP1R32
ENSOARG00000009309	753	731	681	706.438	599	481	424	504.146	1.40126	0.486721	0.049657	0.976185	up	no	NEK11
ENSOARG00000010839	78	62	89	74.8269	142	150	97	130.505	0.573366	-0.802472	0.0497655	0.976315	down	yes	MPP6
ENSOARG00000002395	3	44	23	22.7818	5	5	12	7.40265	3.07752	1.62177	0.0499711	0.979216	up	yes	SLC14A1

## Sheet: Table S5
Table S5 The DE-mRNAs GO enrichment analysis in the follicular phase.
Ontology	Term_name	Up_Percent	Down_Percent
cellular_component	extracellular region	3.03	7.52
cellular_component	membrane	42.42	26.32
cellular_component	cell junction	6.06	1.5
cellular_component	membrane-enclosed lumen	3.03	1.5
cellular_component	macromolecular complex	27.27	24.81
cellular_component	organelle	42.42	45.11
cellular_component	other organism part	3.03	0
cellular_component	extracellular region part	3.03	15.79
cellular_component	organelle part	33.33	38.35
cellular_component	virion part	3.03	0
cellular_component	membrane part	57.58	27.07
cellular_component	synapse part	0	1.5
cellular_component	cell part	75.76	68.42
cellular_component	supramolecular complex	0	7.52
biological_process	immune system process	21.21	7.52
biological_process	behavior	6.06	2.26
biological_process	metabolic process	21.21	33.83
biological_process	cell proliferation	0	2.26
biological_process	cellular process	45.45	56.39
biological_process	reproductive process	6.06	7.52
biological_process	biological adhesion	6.06	3.76
biological_process	signaling	0	0.75
biological_process	multicellular organismal process	12.12	8.27
biological_process	developmental process	12.12	16.54
biological_process	growth	3.03	2.26
biological_process	locomotion	0	1.5
biological_process	rhythmic process	0	1.5
biological_process	response to stimulus	30.3	13.53
biological_process	localization	12.12	10.53
biological_process	multi-organism process	6.06	1.5
biological_process	biological regulation	42.42	36.84
biological_process	cellular component organization or biogenesis	15.15	21.05
molecular_function	catalytic activity	24.24	29.32
molecular_function	signal transducer activity	6.06	3.01
molecular_function	structural molecule activity	3.03	6.77
molecular_function	transporter activity	12.12	1.5
molecular_function	binding	30.3	45.11
molecular_function	antioxidant activity	3.03	0
molecular_function	translation regulator activity	0	0.75
molecular_function	molecular transducer activity	9.09	5.26
molecular_function	molecular function regulator	0	6.77
molecular_function	transcription regulator activity	6.06	4.51

## Sheet: Table S6
Table S6 The DE-mRNAs GO enrichment analysis in the luteal phase
Ontology	Term_name	Up_Count	Up_Percent	Down_Count	Down_Percent
biological_process	cell killing	0	0	1	0.68
biological_process	immune system process	25	6.96	16	10.96
biological_process	behavior	7	1.95	7	4.79
biological_process	metabolic process	96	26.74	52	35.62
biological_process	cell proliferation	1	0.28	5	3.42
biological_process	cellular process	194	54.04	87	59.59
biological_process	reproductive process	14	3.9	10	6.85
biological_process	biological adhesion	22	6.13	9	6.16
biological_process	signaling	9	2.51	9	6.16
biological_process	multicellular organismal process	52	14.48	22	15.07
biological_process	developmental process	65	18.11	38	26.03
biological_process	growth	6	1.67	3	2.05
biological_process	locomotion	18	5.01	6	4.11
biological_process	pigmentation	1	0.28	1	0.68
biological_process	rhythmic process	0	0	2	1.37
biological_process	response to stimulus	61	16.99	31	21.23
biological_process	localization	59	16.43	24	16.44
biological_process	multi-organism process	16	4.46	7	4.79
biological_process	biological regulation	149	41.5	66	45.21
biological_process	cellular component organization or biogenesis	65	18.11	27	18.49
biological_process	cell aggregation	1	0.28	0	0
biological_process	detoxification	1	0.28	0	0
biological_process	presynaptic process involved in chemical synaptic transmission	1	0.28	0	0
molecular_function	catalytic activity	97	27.02	39	26.71
molecular_function	signal transducer activity	23	6.41	11	7.53
molecular_function	structural molecule activity	8	2.23	6	4.11
molecular_function	transporter activity	29	8.08	15	10.27
molecular_function	binding	170	47.35	76	52.05
molecular_function	antioxidant activity	1	0.28	0	0
molecular_function	translation regulator activity	0	0	1	0.68
molecular_function	molecular transducer activity	23	6.41	12	8.22
molecular_function	molecular function regulator	34	9.47	11	7.53
molecular_function	molecular carrier activity	1	0.28	0	0
molecular_function	transcription regulator activity	16	4.46	4	2.74
cellular_component	extracellular region	17	4.74	27	18.49
cellular_component	cell	1	0.28	3	2.05
cellular_component	membrane	119	33.15	55	37.67
cellular_component	cell junction	27	7.52	5	3.42
cellular_component	membrane-enclosed lumen	4	1.11	3	2.05
cellular_component	macromolecular complex	45	12.53	22	15.07
cellular_component	organelle	137	38.16	47	32.19
cellular_component	other organism part	1	0.28	2	1.37
cellular_component	extracellular region part	64	17.83	31	21.23
cellular_component	organelle part	103	28.69	45	30.82
cellular_component	virion part	1	0.28	0	0
cellular_component	membrane part	126	35.1	55	37.67
cellular_component	synapse part	8	2.23	3	2.05
cellular_component	cell part	252	70.19	97	66.44
cellular_component	synapse	6	1.67	2	1.37
cellular_component	supramolecular complex	19	5.29	4	2.74

## Sheet: Table S7
Table S7 KEGG enrichment analysis of mRNAs in the follicular phase.
Name	Map	Count1	Count2	Count3	Count4	p	q	Gene_in_DE	Up_Gene	Up_Count	Down_Gene	Down_Count
Phagosome	map04145	8	144	44	7699	5.7633e-06	0.001948	ENSOARG00000010581|K02155;ENSOARG00000012328|K13884;ENSOARG00000000058|K06752;ENSOARG00000010046|K10068;ENSOARG00000010469|K02154;ENSOARG00000015583|K02152;ENSOARG00000016098|K06752;ENSOARG00000016681|K07374;	ENSOARG00000010581|K02155;ENSOARG00000012328|K13884	2	ENSOARG00000000058|K06752;ENSOARG00000010046|K10068;ENSOARG00000010469|K02154;ENSOARG00000015583|K02152;ENSOARG00000016098|K06752;ENSOARG00000016681|K07374	6
Rheumatoid arthritis	map05323	5	80	47	7763	0.000224406	0.0379246	ENSOARG00000010581|K02155;ENSOARG00000000058|K06752;ENSOARG00000010469|K02154;ENSOARG00000015583|K02152;ENSOARG00000016098|K06752;	ENSOARG00000010581|K02155	1	ENSOARG00000000058|K06752;ENSOARG00000010469|K02154;ENSOARG00000015583|K02152;ENSOARG00000016098|K06752	4
Collecting duct acid secretion	map04966	3	25	49	7818	0.00078605	0.0885616	ENSOARG00000010581|K02155;ENSOARG00000010469|K02154;ENSOARG00000015583|K02152;	ENSOARG00000010581|K02155	1	ENSOARG00000010469|K02154;ENSOARG00000015583|K02152	2
Staphylococcus aureus infection	map05150	3	46	49	7797	0.00401096	0.271141	ENSOARG00000004726|K01315;ENSOARG00000000058|K06752;ENSOARG00000016098|K06752;	ENSOARG00000004726|K01315	1	ENSOARG00000000058|K06752;ENSOARG00000016098|K06752	2
Vibrio cholerae infection	map05110	3	46	49	7797	0.00401096	0.271141	ENSOARG00000010581|K02155;ENSOARG00000010469|K02154;ENSOARG00000015583|K02152;	ENSOARG00000010581|K02155	1	ENSOARG00000010469|K02154;ENSOARG00000015583|K02152	2
Leishmaniasis	map05140	3	60	49	7783	0.00810455	0.398271	ENSOARG00000007592|K11987;ENSOARG00000000058|K06752;ENSOARG00000016098|K06752;	ENSOARG00000007592|K11987	1	ENSOARG00000000058|K06752;ENSOARG00000016098|K06752	2
Asthma	map05310	2	19	50	7824	0.00824822	0.398271	ENSOARG00000000058|K06752;ENSOARG00000016098|K06752;	.	0	ENSOARG00000000058|K06752;ENSOARG00000016098|K06752	2
Synaptic vesicle cycle	map04721	3	67	49	7776	0.0108177	0.454404	ENSOARG00000010581|K02155;ENSOARG00000010469|K02154;ENSOARG00000015583|K02152;	ENSOARG00000010581|K02155	1	ENSOARG00000010469|K02154;ENSOARG00000015583|K02152	2
Epithelial cell signaling in Helicobacter pylori infection	map05120	3	70	49	7773	0.0121229	0.454404	ENSOARG00000010581|K02155;ENSOARG00000010469|K02154;ENSOARG00000015583|K02152;	ENSOARG00000010581|K02155	1	ENSOARG00000010469|K02154;ENSOARG00000015583|K02152	2
Graft-versus-host disease	map05332	2	25	50	7818	0.0134439	0.454404	ENSOARG00000000058|K06752;ENSOARG00000016098|K06752;	.	0	ENSOARG00000000058|K06752;ENSOARG00000016098|K06752	2
Allograft rejection	map05330	2	30	50	7813	0.0186046	0.525302	ENSOARG00000000058|K06752;ENSOARG00000016098|K06752;	.	0	ENSOARG00000000058|K06752;ENSOARG00000016098|K06752	2
Oxidative phosphorylation	map00190	4	151	48	7692	0.0186498	0.525302	ENSOARG00000000023|K02262;ENSOARG00000010581|K02155;ENSOARG00000010469|K02154;ENSOARG00000015583|K02152;	ENSOARG00000000023|K02262;ENSOARG00000010581|K02155	2	ENSOARG00000010469|K02154;ENSOARG00000015583|K02152	2
Autoimmune thyroid disease	map05320	2	33	50	7810	0.0220403	0.573049	ENSOARG00000000058|K06752;ENSOARG00000016098|K06752;	.	0	ENSOARG00000000058|K06752;ENSOARG00000016098|K06752	2
Type I diabetes mellitus	map04940	2	35	50	7808	0.0244655	0.58793	ENSOARG00000000058|K06752;ENSOARG00000016098|K06752;	.	0	ENSOARG00000000058|K06752;ENSOARG00000016098|K06752	2
Caffeine metabolism	map00232	1	3	51	7840	0.0260916	0.58793	ENSOARG00000013841|K00365;	.	0	ENSOARG00000013841|K00365	1
Intestinal immune network for IgA production	map04672	2	38	50	7805	0.0282976	0.597787	ENSOARG00000000058|K06752;ENSOARG00000016098|K06752;	.	0	ENSOARG00000000058|K06752;ENSOARG00000016098|K06752	2
Neuroactive ligand-receptor interaction	map04080	5	266	47	7577	0.0320998	0.61649	ENSOARG00000004726|K01315;ENSOARG00000007889|K04579;ENSOARG00000009828|K04167;ENSOARG00000010502|K04607;ENSOARG00000019075|K04586;	ENSOARG00000004726|K01315;ENSOARG00000007889|K04579	2	ENSOARG00000009828|K04167;ENSOARG00000010502|K04607;ENSOARG00000019075|K04586	3
Tryptophan metabolism	map00380	2	43	50	7800	0.0351776	0.61649	ENSOARG00000003423|K07408;ENSOARG00000014391|K01593;	ENSOARG00000003423|K07408	1	ENSOARG00000014391|K01593	1
Toxoplasmosis	map05145	3	107	49	7736	0.0355193	0.61649	ENSOARG00000000058|K06752;ENSOARG00000013336|K04570;ENSOARG00000016098|K06752;	.	0	ENSOARG00000000058|K06752;ENSOARG00000013336|K04570;ENSOARG00000016098|K06752	3
Tuberculosis	map05152	4	187	48	7656	0.0364787	0.61649	ENSOARG00000010581|K02155;ENSOARG00000000058|K06752;ENSOARG00000010469|K02154;ENSOARG00000016098|K06752;	ENSOARG00000010581|K02155	1	ENSOARG00000000058|K06752;ENSOARG00000010469|K02154;ENSOARG00000016098|K06752	3
Ovarian steroidogenesis	map04913	2	48	50	7795	0.0426347	0.638506	ENSOARG00000003423|K07408;ENSOARG00000007592|K11987;	ENSOARG00000003423|K07408;ENSOARG00000007592|K11987	2	.	0
Systemic lupus erythematosus	map05322	3	116	49	7727	0.0432587	0.638506	ENSOARG00000000058|K06752;ENSOARG00000000979|K11252;ENSOARG00000016098|K06752;	.	0	ENSOARG00000000058|K06752;ENSOARG00000000979|K11252;ENSOARG00000016098|K06752	3
Cocaine addiction	map05030	2	51	50	7792	0.0473679	0.638506	ENSOARG00000011394|K15494;ENSOARG00000014391|K01593;	.	0	ENSOARG00000011394|K15494;ENSOARG00000014391|K01593	2
Glycine, serine and threonine metabolism	map00260	2	51	50	7792	0.0473679	0.638506	ENSOARG00000017250|K00544;ENSOARG00000020412|K00058;	.	0	ENSOARG00000017250|K00544;ENSOARG00000020412|K00058	2
Inflammatory bowel disease (IBD)	map05321	2	52	50	7791	0.0489868	0.638506	ENSOARG00000000058|K06752;ENSOARG00000016098|K06752;	.	0	ENSOARG00000000058|K06752;ENSOARG00000016098|K06752	2
Viral myocarditis	map05416	2	53	50	7790	0.0506258	0.638506	ENSOARG00000000058|K06752;ENSOARG00000016098|K06752;	.	0	ENSOARG00000000058|K06752;ENSOARG00000016098|K06752	2
Retinol metabolism	map00830	2	55	50	7788	0.0539624	0.638506	ENSOARG00000003423|K07408;ENSOARG00000021173|K11153;	ENSOARG00000003423|K07408	1	ENSOARG00000021173|K11153	1
Lysosome	map04142	3	128	49	7715	0.0547831	0.638506	ENSOARG00000010581|K02155;ENSOARG00000010469|K02154;ENSOARG00000013854|K01158;	ENSOARG00000010581|K02155	1	ENSOARG00000010469|K02154;ENSOARG00000013854|K01158	2
Huntington disease	map05016	4	217	48	7626	0.0569473	0.641607	ENSOARG00000000023|K02262;ENSOARG00000002205|K10408;ENSOARG00000012883|K11143;ENSOARG00000016429|K10408;	ENSOARG00000000023|K02262	1	ENSOARG00000002205|K10408;ENSOARG00000012883|K11143;ENSOARG00000016429|K10408	3
Antigen processing and presentation	map04612	2	60	50	7783	0.0626323	0.66761	ENSOARG00000000058|K06752;ENSOARG00000016098|K06752;	.	0	ENSOARG00000000058|K06752;ENSOARG00000016098|K06752	2
Cell adhesion molecules (CAMs)	map04514	3	136	49	7707	0.0632057	0.66761	ENSOARG00000000058|K06752;ENSOARG00000001028|K06087;ENSOARG00000016098|K06752;	.	0	ENSOARG00000000058|K06752;ENSOARG00000001028|K06087;ENSOARG00000016098|K06752	3
Chemical carcinogenesis	map05204	2	65	50	7778	0.0717407	0.713187	ENSOARG00000003423|K07408;ENSOARG00000007592|K11987;	ENSOARG00000003423|K07408;ENSOARG00000007592|K11987	2	.	0
Mitophagy - animal	map04137	2	65	50	7778	0.0717407	0.713187	ENSOARG00000002327|K17907;ENSOARG00000013336|K04570;	.	0	ENSOARG00000002327|K17907;ENSOARG00000013336|K04570	2
Amphetamine addiction	map05031	2	67	50	7776	0.0754986	0.729101	ENSOARG00000011394|K15494;ENSOARG00000014391|K01593;	.	0	ENSOARG00000011394|K15494;ENSOARG00000014391|K01593	2
Influenza A	map05164	3	158	49	7685	0.0892269	0.837742	ENSOARG00000004726|K01315;ENSOARG00000000058|K06752;ENSOARG00000016098|K06752;	ENSOARG00000004726|K01315	1	ENSOARG00000000058|K06752;ENSOARG00000016098|K06752	2
HTLV-I infection	map05166	4	260	48	7583	0.0950934	0.843664	ENSOARG00000000058|K06752;ENSOARG00000013336|K04570;ENSOARG00000016098|K06752;ENSOARG00000020542|K03363;	.	0	ENSOARG00000000058|K06752;ENSOARG00000013336|K04570;ENSOARG00000016098|K06752;ENSOARG00000020542|K03363	4
Nitrogen metabolism	map00910	1	15	51	7828	0.100425	0.843664	ENSOARG00000017880|K18246;	.	0	ENSOARG00000017880|K18246	1
MicroRNAs in cancer	map05206	3	167	49	7676	0.100993	0.843664	ENSOARG00000000564|K05658;ENSOARG00000007592|K11987;ENSOARG00000013897|K06252;	ENSOARG00000000564|K05658;ENSOARG00000007592|K11987	2	ENSOARG00000013897|K06252	1
Platinum drug resistance	map01524	2	80	50	7763	0.101342	0.843664	ENSOARG00000013336|K04570;ENSOARG00000014321|K03164;	.	0	ENSOARG00000013336|K04570;ENSOARG00000014321|K03164	2
Alcoholism	map05034	3	168	49	7675	0.102338	0.843664	ENSOARG00000000979|K11252;ENSOARG00000011394|K15494;ENSOARG00000014391|K01593;	.	0	ENSOARG00000000979|K11252;ENSOARG00000011394|K15494;ENSOARG00000014391|K01593	3
Complement and coagulation cascades	map04610	2	84	50	7759	0.109732	0.88308	ENSOARG00000004726|K01315;ENSOARG00000015144|K03913;	ENSOARG00000004726|K01315	1	ENSOARG00000015144|K03913	1
NF-kappa B signaling pathway	map04064	2	88	50	7755	0.118301	0.904858	ENSOARG00000007592|K11987;ENSOARG00000013336|K04570;	ENSOARG00000007592|K11987	1	ENSOARG00000013336|K04570	1
Th1 and Th2 cell differentiation	map04658	2	88	50	7755	0.118301	0.904858	ENSOARG00000000058|K06752;ENSOARG00000016098|K06752;	.	0	ENSOARG00000000058|K06752;ENSOARG00000016098|K06752	2
Hematopoietic cell lineage	map04640	2	89	50	7754	0.120469	0.904858	ENSOARG00000000058|K06752;ENSOARG00000016098|K06752;	.	0	ENSOARG00000000058|K06752;ENSOARG00000016098|K06752	2
Phenylalanine metabolism	map00360	1	19	51	7824	0.123943	0.910714	ENSOARG00000014391|K01593;	.	0	ENSOARG00000014391|K01593	1
Th17 cell differentiation	map04659	2	93	50	7750	0.129241	0.913502	ENSOARG00000000058|K06752;ENSOARG00000016098|K06752;	.	0	ENSOARG00000000058|K06752;ENSOARG00000016098|K06752	2
Proximal tubule bicarbonate reclamation	map04964	1	20	51	7823	0.129728	0.913502	ENSOARG00000017880|K18246;	.	0	ENSOARG00000017880|K18246	1
Renin-angiotensin system	map04614	1	21	51	7822	0.135475	0.934504	ENSOARG00000009828|K04167;	.	0	ENSOARG00000009828|K04167	1
Human papillomavirus infection	map05165	4	312	48	7531	0.153661	1	ENSOARG00000007592|K11987;ENSOARG00000010389|K06627;ENSOARG00000010469|K02154;ENSOARG00000013897|K06252;	ENSOARG00000007592|K11987	1	ENSOARG00000010389|K06627;ENSOARG00000010469|K02154;ENSOARG00000013897|K06252	3
Small cell lung cancer	map05222	2	106	50	7737	0.158698	1	ENSOARG00000007592|K11987;ENSOARG00000013336|K04570;	ENSOARG00000007592|K11987	1	ENSOARG00000013336|K04570	1
Fatty acid elongation	map00062	1	27	51	7816	0.169185	1	ENSOARG00000007114|K10250;	.	0	ENSOARG00000007114|K10250	1
Nicotinate and nicotinamide metabolism	map00760	1	27	51	7816	0.169185	1	ENSOARG00000011323|K10524;	.	0	ENSOARG00000011323|K10524	1
Butanoate metabolism	map00650	1	29	51	7814	0.180133	1	ENSOARG00000005228|K13524;	.	0	ENSOARG00000005228|K13524	1
Viral carcinogenesis	map05203	3	222	49	7621	0.184276	1	ENSOARG00000000979|K11252;ENSOARG00000010389|K06627;ENSOARG00000020542|K03363;	.	0	ENSOARG00000000979|K11252;ENSOARG00000010389|K06627;ENSOARG00000020542|K03363	3
Serotonergic synapse	map04726	2	117	50	7726	0.184516	1	ENSOARG00000007592|K11987;ENSOARG00000014391|K01593;	ENSOARG00000007592|K11987	1	ENSOARG00000014391|K01593	1
Dorso-ventral axis formation	map04320	1	30	51	7813	0.185554	1	ENSOARG00000010357|K02156;	ENSOARG00000010357|K02156	1	.	0
Oocyte meiosis	map04114	2	124	50	7719	0.201258	1	ENSOARG00000001577|K10318;ENSOARG00000020542|K03363;	.	0	ENSOARG00000001577|K10318;ENSOARG00000020542|K03363	2
Tyrosine metabolism	map00350	1	33	51	7810	0.201605	1	ENSOARG00000014391|K01593;	.	0	ENSOARG00000014391|K01593	1
Propanoate metabolism	map00640	1	34	51	7809	0.206887	1	ENSOARG00000005228|K13524;	.	0	ENSOARG00000005228|K13524	1
Dopaminergic synapse	map04728	2	129	50	7714	0.213329	1	ENSOARG00000011394|K15494;ENSOARG00000014391|K01593;	.	0	ENSOARG00000011394|K15494;ENSOARG00000014391|K01593	2
Alanine, aspartate and glutamate metabolism	map00250	1	37	51	7806	0.222526	1	ENSOARG00000005228|K13524;	.	0	ENSOARG00000005228|K13524	1
beta-Alanine metabolism	map00410	1	38	51	7805	0.227672	1	ENSOARG00000005228|K13524;	.	0	ENSOARG00000005228|K13524	1
Cell cycle	map04110	2	138	50	7705	0.235229	1	ENSOARG00000010389|K06627;ENSOARG00000020542|K03363;	.	0	ENSOARG00000010389|K06627;ENSOARG00000020542|K03363	2
Autophagy - animal	map04140	2	139	50	7704	0.237672	1	ENSOARG00000002327|K17907;ENSOARG00000013336|K04570;	.	0	ENSOARG00000002327|K17907;ENSOARG00000013336|K04570	2
Autophagy - other	map04136	1	40	51	7803	0.237863	1	ENSOARG00000002327|K17907;	.	0	ENSOARG00000002327|K17907	1
Ribosome	map03010	4	387	48	7456	0.255866	1	ENSOARG00000003488|K02974;ENSOARG00000019193|K02934;ENSOARG00000019688|K02898;ENSOARG00000019994|K02973;	.	0	ENSOARG00000003488|K02974;ENSOARG00000019193|K02934;ENSOARG00000019688|K02898;ENSOARG00000019994|K02973	4
Apoptosis - multiple species	map04215	1	45	51	7798	0.262767	1	ENSOARG00000013336|K04570;	.	0	ENSOARG00000013336|K04570	1
Cellular senescence	map04218	2	150	50	7693	0.264629	1	ENSOARG00000011742|K08826;ENSOARG00000010389|K06627;	ENSOARG00000011742|K08826	1	ENSOARG00000010389|K06627	1
Steroid hormone biosynthesis	map00140	1	46	51	7797	0.267651	1	ENSOARG00000003423|K07408;	ENSOARG00000003423|K07408	1	.	0
Sphingolipid metabolism	map00600	1	49	51	7794	0.282114	1	ENSOARG00000015832|K04712;	ENSOARG00000015832|K04712	1	.	0
Apoptosis	map04210	2	158	50	7685	0.284267	1	ENSOARG00000013336|K04570;ENSOARG00000016681|K07374;	.	0	ENSOARG00000013336|K04570;ENSOARG00000016681|K07374	2
Cysteine and methionine metabolism	map00270	1	50	51	7793	0.286873	1	ENSOARG00000017250|K00544;	.	0	ENSOARG00000017250|K00544	1
VEGF signaling pathway	map04370	1	53	51	7790	0.300963	1	ENSOARG00000007592|K11987;	ENSOARG00000007592|K11987	1	.	0
Regulation of lipolysis in adipocytes	map04923	1	54	51	7789	0.305599	1	ENSOARG00000007592|K11987;	ENSOARG00000007592|K11987	1	.	0
Valine, leucine and isoleucine degradation	map00280	1	56	51	7787	0.314781	1	ENSOARG00000005228|K13524;	.	0	ENSOARG00000005228|K13524	1
Tight junction	map04530	2	175	50	7668	0.325825	1	ENSOARG00000001028|K06087;ENSOARG00000016681|K07374;	.	0	ENSOARG00000001028|K06087;ENSOARG00000016681|K07374	2
Metabolism of xenobiotics by cytochrome P450	map00980	1	59	51	7784	0.32833	1	ENSOARG00000003423|K07408;	ENSOARG00000003423|K07408	1	.	0
Amyotrophic lateral sclerosis (ALS)	map05014	1	60	51	7783	0.332788	1	ENSOARG00000013336|K04570;	.	0	ENSOARG00000013336|K04570	1
Transcriptional misregulation in cancer	map05202	2	178	50	7665	0.33311	1	ENSOARG00000018628|K14242;ENSOARG00000013336|K04570;	ENSOARG00000018628|K14242	1	ENSOARG00000013336|K04570	1
Pathogenic Escherichia coli infection	map05130	1	63	51	7780	0.345988	1	ENSOARG00000016681|K07374;	.	0	ENSOARG00000016681|K07374	1
Taste transduction	map04742	1	63	51	7780	0.345988	1	ENSOARG00000010502|K04607;	.	0	ENSOARG00000010502|K04607	1
Mineral absorption	map04978	1	68	51	7775	0.367421	1	ENSOARG00000013018|K14734;	.	0	ENSOARG00000013018|K14734	1
Arachidonic acid metabolism	map00590	1	76	51	7767	0.400289	1	ENSOARG00000007592|K11987;	ENSOARG00000007592|K11987	1	.	0
Herpes simplex infection	map05168	2	209	50	7634	0.406864	1	ENSOARG00000000058|K06752;ENSOARG00000016098|K06752;	.	0	ENSOARG00000000058|K06752;ENSOARG00000016098|K06752	2
Biosynthesis of amino acids	map01230	1	78	51	7765	0.408241	1	ENSOARG00000020412|K00058;	.	0	ENSOARG00000020412|K00058	1
Pancreatic cancer	map05212	1	78	51	7765	0.408241	1	ENSOARG00000013336|K04570;	.	0	ENSOARG00000013336|K04570	1
RNA degradation	map03018	1	78	51	7765	0.408241	1	ENSOARG00000001720|K12599;	.	0	ENSOARG00000001720|K12599	1
Cardiac muscle contraction	map04260	1	79	51	7764	0.412178	1	ENSOARG00000000023|K02262;	ENSOARG00000000023|K02262	1	.	0
ABC transporters	map02010	1	81	51	7762	0.419975	1	ENSOARG00000000564|K05658;	ENSOARG00000000564|K05658	1	.	0
ECM-receptor interaction	map04512	1	82	51	7761	0.423835	1	ENSOARG00000013897|K06252;	.	0	ENSOARG00000013897|K06252	1
Chronic myeloid leukemia	map05220	1	83	51	7760	0.42767	1	ENSOARG00000013336|K04570;	.	0	ENSOARG00000013336|K04570	1
GABAergic synapse	map04727	1	86	51	7757	0.439026	1	ENSOARG00000005228|K13524;	.	0	ENSOARG00000005228|K13524	1
IL-17 signaling pathway	map04657	1	86	51	7757	0.439026	1	ENSOARG00000007592|K11987;	ENSOARG00000007592|K11987	1	.	0
Gap junction	map04540	1	88	51	7755	0.446474	1	ENSOARG00000016681|K07374;	.	0	ENSOARG00000016681|K07374	1
EGFR tyrosine kinase inhibitor resistance	map01521	1	89	51	7754	0.450161	1	ENSOARG00000013336|K04570;	.	0	ENSOARG00000013336|K04570	1
Bile secretion	map04976	1	97	51	7746	0.478805	1	ENSOARG00000000564|K05658;	ENSOARG00000000564|K05658	1	.	0
Progesterone-mediated oocyte maturation	map04914	1	97	51	7746	0.478805	1	ENSOARG00000010389|K06627;	.	0	ENSOARG00000010389|K06627	1
TNF signaling pathway	map04668	1	113	51	7730	0.531772	1	ENSOARG00000007592|K11987;	ENSOARG00000007592|K11987	1	.	0
Leukocyte transendothelial migration	map04670	1	115	51	7728	0.53801	1	ENSOARG00000001028|K06087;	.	0	ENSOARG00000001028|K06087	1
Sphingolipid signaling pathway	map04071	1	118	51	7725	0.547214	1	ENSOARG00000015832|K04712;	ENSOARG00000015832|K04712	1	.	0
Glutamatergic synapse	map04724	1	121	51	7722	0.556238	1	ENSOARG00000010502|K04607;	.	0	ENSOARG00000010502|K04607	1
Hepatitis C	map05160	1	121	51	7722	0.556238	1	ENSOARG00000001028|K06087;	.	0	ENSOARG00000001028|K06087	1
AMPK signaling pathway	map04152	1	124	51	7719	0.565086	1	ENSOARG00000010389|K06627;	.	0	ENSOARG00000010389|K06627	1
Carbon metabolism	map01200	1	128	51	7715	0.576614	1	ENSOARG00000020412|K00058;	.	0	ENSOARG00000020412|K00058	1
FoxO signaling pathway	map04068	1	130	51	7713	0.582266	1	ENSOARG00000015691|K08863;	.	0	ENSOARG00000015691|K08863	1
Adrenergic signaling in cardiomyocytes	map04261	1	137	51	7706	0.601468	1	ENSOARG00000009828|K04167;	.	0	ENSOARG00000009828|K04167	1
Oxytocin signaling pathway	map04921	1	141	51	7702	0.61205	1	ENSOARG00000007592|K11987;	ENSOARG00000007592|K11987	1	.	0
Phospholipase D signaling pathway	map04072	1	146	51	7697	0.62489	1	ENSOARG00000010502|K04607;	.	0	ENSOARG00000010502|K04607	1
Hepatitis B	map05161	1	150	51	7693	0.634861	1	ENSOARG00000010389|K06627;	.	0	ENSOARG00000010389|K06627	1
NOD-like receptor signaling pathway	map04621	1	151	51	7692	0.637313	1	ENSOARG00000013336|K04570;	.	0	ENSOARG00000013336|K04570	1
Ubiquitin mediated proteolysis	map04120	1	157	51	7686	0.651688	1	ENSOARG00000020542|K03363;	.	0	ENSOARG00000020542|K03363	1
Retrograde endocannabinoid signaling	map04723	1	159	51	7684	0.656355	1	ENSOARG00000007592|K11987;	ENSOARG00000007592|K11987	1	.	0
mTOR signaling pathway	map04150	1	160	51	7683	0.658665	1	ENSOARG00000015583|K02152;	.	0	ENSOARG00000015583|K02152	1
Jak-STAT signaling pathway	map04630	1	161	51	7682	0.66096	1	ENSOARG00000013336|K04570;	.	0	ENSOARG00000013336|K04570	1
Gastric cancer	map05226	1	162	51	7681	0.66324	1	ENSOARG00000000564|K05658;	ENSOARG00000000564|K05658	1	.	0
PI3K-Akt signaling pathway	map04151	2	344	50	7499	0.671901	1	ENSOARG00000013336|K04570;ENSOARG00000013897|K06252;	.	0	ENSOARG00000013336|K04570;ENSOARG00000013897|K06252	2
Hepatocellular carcinoma	map05225	1	167	51	7676	0.674416	1	ENSOARG00000013336|K04570;	.	0	ENSOARG00000013336|K04570	1
Parkinson disease	map05012	1	171	51	7672	0.683093	1	ENSOARG00000000023|K02262;	ENSOARG00000000023|K02262	1	.	0
Non-alcoholic fatty liver disease (NAFLD)	map04932	1	176	51	7667	0.693622	1	ENSOARG00000000023|K02262;	ENSOARG00000000023|K02262	1	.	0
Epstein-Barr virus infection	map05169	1	182	51	7661	0.705805	1	ENSOARG00000010389|K06627;	.	0	ENSOARG00000010389|K06627	1
Kaposi sarcoma-associated herpesvirus infection	map05167	1	186	51	7657	0.713661	1	ENSOARG00000007592|K11987;	ENSOARG00000007592|K11987	1	.	0
Purine metabolism	map00230	1	187	51	7656	0.715593	1	ENSOARG00000013841|K00365;	.	0	ENSOARG00000013841|K00365	1
Alzheimer disease	map05010	1	197	51	7646	0.73422	1	ENSOARG00000000023|K02262;	ENSOARG00000000023|K02262	1	.	0
Focal adhesion	map04510	1	197	51	7646	0.73422	1	ENSOARG00000013897|K06252;	.	0	ENSOARG00000013897|K06252	1
cAMP signaling pathway	map04024	1	234	51	7609	0.793301	1	ENSOARG00000011394|K15494;	.	0	ENSOARG00000011394|K15494	1
Ras signaling pathway	map04014	1	238	51	7605	0.798858	1	ENSOARG00000013336|K04570;	.	0	ENSOARG00000013336|K04570	1
Pathways in cancer	map05200	2	543	50	7300	0.883088	1	ENSOARG00000007592|K11987;ENSOARG00000013336|K04570;	ENSOARG00000007592|K11987	1	ENSOARG00000013336|K04570	1

## Sheet: Table S8
Table S8 KEGG enrichment analysis of mRNAs in the luteal phase.
Name	Map	Count1	Count2	Count3	Count4	p	q	Gene_in_DE	Up_Gene	Up_Count	Down_Gene	Down_Count
Type I diabetes mellitus	map04940	7	30	163	7695	1.13256e-05	0.00382806	ENSOARG00000004815|K01353;ENSOARG00000005851|K01580;ENSOARG00000000058|K06752;ENSOARG00000001891|K01353;ENSOARG00000002198|K05406;ENSOARG00000002329|K01580;ENSOARG00000016098|K06752;	ENSOARG00000004815|K01353;ENSOARG00000005851|K01580	2	ENSOARG00000000058|K06752;ENSOARG00000001891|K01353;ENSOARG00000002198|K05406;ENSOARG00000002329|K01580;ENSOARG00000016098|K06752	5
Allograft rejection	map05330	5	27	165	7698	0.00054858	0.0927101	ENSOARG00000004815|K01353;ENSOARG00000000058|K06752;ENSOARG00000001891|K01353;ENSOARG00000002198|K05406;ENSOARG00000016098|K06752;	ENSOARG00000004815|K01353	1	ENSOARG00000000058|K06752;ENSOARG00000001891|K01353;ENSOARG00000002198|K05406;ENSOARG00000016098|K06752	4
Thiamine metabolism	map00730	3	10	167	7715	0.00239306	0.208961	ENSOARG00000008507|K01077;ENSOARG00000016325|K00939;ENSOARG00000012935|K00939;	ENSOARG00000008507|K01077;ENSOARG00000016325|K00939	2	ENSOARG00000012935|K00939	1
Graft-versus-host disease	map05332	4	23	166	7702	0.00247291	0.208961	ENSOARG00000004815|K01353;ENSOARG00000000058|K06752;ENSOARG00000001891|K01353;ENSOARG00000016098|K06752;	ENSOARG00000004815|K01353	1	ENSOARG00000000058|K06752;ENSOARG00000001891|K01353;ENSOARG00000016098|K06752	3
Valine, leucine and isoleucine biosynthesis	map00290	2	3	168	7722	0.0044167	0.298569	ENSOARG00000007263|K17989;ENSOARG00000007382|K17989;	ENSOARG00000007263|K17989;ENSOARG00000007382|K17989	2	.	0
Autoimmune thyroid disease	map05320	4	31	166	7694	0.00645628	0.325204	ENSOARG00000004815|K01353;ENSOARG00000000058|K06752;ENSOARG00000001891|K01353;ENSOARG00000016098|K06752;	ENSOARG00000004815|K01353	1	ENSOARG00000000058|K06752;ENSOARG00000001891|K01353;ENSOARG00000016098|K06752	3
Antifolate resistance	map01523	5	53	165	7672	0.00796662	0.325204	ENSOARG00000000222|K05673;ENSOARG00000001404|K05673;ENSOARG00000009522|K05665;ENSOARG00000001594|K05673;ENSOARG00000002414|K05673;	ENSOARG00000000222|K05673;ENSOARG00000001404|K05673;ENSOARG00000009522|K05665	3	ENSOARG00000001594|K05673;ENSOARG00000002414|K05673	2
ABC transporters	map02010	6	76	164	7649	0.00828656	0.325204	ENSOARG00000000222|K05673;ENSOARG00000001404|K05673;ENSOARG00000009522|K05665;ENSOARG00000001594|K05673;ENSOARG00000002414|K05673;ENSOARG00000010168|K05660;	ENSOARG00000000222|K05673;ENSOARG00000001404|K05673;ENSOARG00000009522|K05665	3	ENSOARG00000001594|K05673;ENSOARG00000002414|K05673;ENSOARG00000010168|K05660	3
Alanine, aspartate and glutamate metabolism	map00250	4	34	166	7691	0.00865927	0.325204	ENSOARG00000005851|K01580;ENSOARG00000015586|K18309;ENSOARG00000015775|K00814;ENSOARG00000002329|K01580;	ENSOARG00000005851|K01580;ENSOARG00000015586|K18309;ENSOARG00000015775|K00814	3	ENSOARG00000002329|K01580	1
Complement and coagulation cascades	map04610	6	80	164	7645	0.0103733	0.350617	ENSOARG00000014081|K03983;ENSOARG00000014882|K03984;ENSOARG00000016664|K03905;ENSOARG00000005291|K01333;ENSOARG00000007405|K04002;ENSOARG00000007885|K04002;	ENSOARG00000014081|K03983;ENSOARG00000014882|K03984;ENSOARG00000016664|K03905	3	ENSOARG00000005291|K01333;ENSOARG00000007405|K04002;ENSOARG00000007885|K04002	3
Pathogenic Escherichia coli infection	map05130	5	59	165	7666	0.0119614	0.367543	ENSOARG00000002759|K08007;ENSOARG00000004438|K08007;ENSOARG00000005017|K10168;ENSOARG00000006465|K08007;ENSOARG00000020032|K07374;	ENSOARG00000002759|K08007;ENSOARG00000004438|K08007;ENSOARG00000005017|K10168;ENSOARG00000006465|K08007;ENSOARG00000020032|K07374	5	.	0
Transcriptional misregulation in cancer	map05202	9	171	161	7554	0.0155628	0.42089	ENSOARG00000004815|K01353;ENSOARG00000009911|K06532;ENSOARG00000013636|K06625;ENSOARG00000019197|K05069;ENSOARG00000020548|K15593;ENSOARG00000001891|K01353;ENSOARG00000009229|K11253;ENSOARG00000011401|K08526;ENSOARG00000013491|K05199;	ENSOARG00000004815|K01353;ENSOARG00000009911|K06532;ENSOARG00000013636|K06625;ENSOARG00000019197|K05069;ENSOARG00000020548|K15593	5	ENSOARG00000001891|K01353;ENSOARG00000009229|K11253;ENSOARG00000011401|K08526;ENSOARG00000013491|K05199	4
Mineral absorption	map04978	5	64	165	7661	0.0161881	0.42089	ENSOARG00000002980|K13625;ENSOARG00000011955|K14158;ENSOARG00000016910|K04975;ENSOARG00000018343|K14739;ENSOARG00000008517|K14736;	ENSOARG00000002980|K13625;ENSOARG00000011955|K14158;ENSOARG00000016910|K04975;ENSOARG00000018343|K14739	4	ENSOARG00000008517|K14736	1
Bile secretion	map04976	6	92	164	7633	0.0188349	0.454728	ENSOARG00000000222|K05673;ENSOARG00000001404|K05673;ENSOARG00000011955|K14158;ENSOARG00000012560|K04588;ENSOARG00000001594|K05673;ENSOARG00000002414|K05673;	ENSOARG00000000222|K05673;ENSOARG00000001404|K05673;ENSOARG00000011955|K14158;ENSOARG00000012560|K04588	4	ENSOARG00000001594|K05673;ENSOARG00000002414|K05673	2
Staphylococcus aureus infection	map05150	4	45	166	7680	0.0207235	0.466969	ENSOARG00000016664|K03905;ENSOARG00000000058|K06752;ENSOARG00000005291|K01333;ENSOARG00000016098|K06752;	ENSOARG00000016664|K03905	1	ENSOARG00000000058|K06752;ENSOARG00000005291|K01333;ENSOARG00000016098|K06752	3
Inflammatory bowel disease (IBD)	map05321	4	50	166	7675	0.0284933	0.577755	ENSOARG00000005017|K10168;ENSOARG00000000058|K06752;ENSOARG00000002198|K05406;ENSOARG00000016098|K06752;	ENSOARG00000005017|K10168	1	ENSOARG00000000058|K06752;ENSOARG00000002198|K05406;ENSOARG00000016098|K06752	3
Drug metabolism - cytochrome P450	map00982	4	51	166	7674	0.0302286	0.577755	ENSOARG00000000738|K13980;ENSOARG00000019217|K00699;ENSOARG00000020582|K00799;ENSOARG00000012434|K00485;	ENSOARG00000000738|K13980;ENSOARG00000019217|K00699;ENSOARG00000020582|K00799	3	ENSOARG00000012434|K00485	1
Taurine and hypotaurine metabolism	map00430	2	11	168	7714	0.030768	0.577755	ENSOARG00000005851|K01580;ENSOARG00000002329|K01580;	ENSOARG00000005851|K01580	1	ENSOARG00000002329|K01580	1
Fatty acid biosynthesis	map00061	2	12	168	7713	0.0353964	0.629683	ENSOARG00000002937|K00665;ENSOARG00000017168|K00665;	ENSOARG00000002937|K00665;ENSOARG00000017168|K00665	2	.	0
Metabolism of xenobiotics by cytochrome P450	map00980	4	56	166	7669	0.0398281	0.673095	ENSOARG00000000738|K13980;ENSOARG00000007090|K07416;ENSOARG00000019217|K00699;ENSOARG00000020582|K00799;	ENSOARG00000000738|K13980;ENSOARG00000007090|K07416;ENSOARG00000019217|K00699;ENSOARG00000020582|K00799	4	.	0
Huntington disease	map05016	9	212	161	7513	0.0489851	0.786769	ENSOARG00000001743|K09048;ENSOARG00000002205|K10408;ENSOARG00000007688|K05863;ENSOARG00000012883|K11143;ENSOARG00000013879|K10408;ENSOARG00000015028|K10408;ENSOARG00000016429|K10408;ENSOARG00000019773|K10410;ENSOARG00000017031|K02272;	ENSOARG00000001743|K09048;ENSOARG00000002205|K10408;ENSOARG00000007688|K05863;ENSOARG00000012883|K11143;ENSOARG00000013879|K10408;ENSOARG00000015028|K10408;ENSOARG00000016429|K10408;ENSOARG00000019773|K10410	8	ENSOARG00000017031|K02272	1
AMPK signaling pathway	map04152	6	119	164	7606	0.0526032	0.786769	ENSOARG00000001743|K09048;ENSOARG00000002937|K00665;ENSOARG00000012807|K07297;ENSOARG00000013082|K01103;ENSOARG00000017168|K00665;ENSOARG00000020509|K07296;	ENSOARG00000001743|K09048;ENSOARG00000002937|K00665;ENSOARG00000012807|K07297;ENSOARG00000013082|K01103;ENSOARG00000017168|K00665	5	ENSOARG00000020509|K07296	1
Intestinal immune network for IgA production	map04672	3	37	167	7688	0.0542282	0.786769	ENSOARG00000002304|K05150;ENSOARG00000000058|K06752;ENSOARG00000016098|K06752;	ENSOARG00000002304|K05150	1	ENSOARG00000000058|K06752;ENSOARG00000016098|K06752	2
Chemical carcinogenesis	map05204	4	63	166	7662	0.0558652	0.786769	ENSOARG00000000738|K13980;ENSOARG00000019217|K00699;ENSOARG00000020582|K00799;ENSOARG00000004225|K00622;	ENSOARG00000000738|K13980;ENSOARG00000019217|K00699;ENSOARG00000020582|K00799	3	ENSOARG00000004225|K00622	1
cAMP signaling pathway	map04024	9	226	161	7499	0.066953	0.876528	ENSOARG00000000222|K05673;ENSOARG00000001225|K04265;ENSOARG00000001404|K05673;ENSOARG00000001743|K09048;ENSOARG00000017673|K04259;ENSOARG00000001210|K04130;ENSOARG00000001594|K05673;ENSOARG00000002414|K05673;ENSOARG00000013491|K05199;	ENSOARG00000000222|K05673;ENSOARG00000001225|K04265;ENSOARG00000001404|K05673;ENSOARG00000001743|K09048;ENSOARG00000017673|K04259	5	ENSOARG00000001210|K04130;ENSOARG00000001594|K05673;ENSOARG00000002414|K05673;ENSOARG00000013491|K05199	4
Neuroactive ligand-receptor interaction	map04080	10	261	160	7464	0.0674252	0.876528	ENSOARG00000001225|K04265;ENSOARG00000005916|K04817;ENSOARG00000012560|K04588;ENSOARG00000012583|K08521;ENSOARG00000017486|K04267;ENSOARG00000017673|K04259;ENSOARG00000001210|K04130;ENSOARG00000004733|K04306;ENSOARG00000013491|K05199;ENSOARG00000013932|K05438;	ENSOARG00000001225|K04265;ENSOARG00000005916|K04817;ENSOARG00000012560|K04588;ENSOARG00000012583|K08521;ENSOARG00000017486|K04267;ENSOARG00000017673|K04259	6	ENSOARG00000001210|K04130;ENSOARG00000004733|K04306;ENSOARG00000013491|K05199;ENSOARG00000013932|K05438	4
MicroRNAs in cancer	map05206	7	163	163	7562	0.0740043	0.885785	ENSOARG00000002759|K08007;ENSOARG00000004438|K08007;ENSOARG00000005985|K05734;ENSOARG00000006465|K08007;ENSOARG00000009522|K05665;ENSOARG00000013636|K06625;ENSOARG00000015114|K07436;	ENSOARG00000002759|K08007;ENSOARG00000004438|K08007;ENSOARG00000005985|K05734;ENSOARG00000006465|K08007;ENSOARG00000009522|K05665;ENSOARG00000013636|K06625	6	ENSOARG00000015114|K07436	1
Asthma	map05310	2	19	168	7706	0.074103	0.885785	ENSOARG00000000058|K06752;ENSOARG00000016098|K06752;	.	0	ENSOARG00000000058|K06752;ENSOARG00000016098|K06752	2
Vasopressin-regulated water reabsorption	map04962	3	43	167	7682	0.0759993	0.885785	ENSOARG00000001743|K09048;ENSOARG00000011544|K12462;ENSOARG00000020698|K12462;	ENSOARG00000001743|K09048;ENSOARG00000011544|K12462;ENSOARG00000020698|K12462	3	.	0
Maturity onset diabetes of the young	map04950	2	20	168	7705	0.0803952	0.905786	ENSOARG00000005070|K08035;ENSOARG00000017946|K08040;	ENSOARG00000005070|K08035;ENSOARG00000017946|K08040	2	.	0
Caffeine metabolism	map00232	1	3	169	7722	0.0834036	0.909368	ENSOARG00000004225|K00622;	.	0	ENSOARG00000004225|K00622	1
Glycosaminoglycan biosynthesis - heparan sulfate / heparin	map00534	2	21	168	7704	0.0868465	0.917316	ENSOARG00000009451|K08104;ENSOARG00000018069|K02579;	ENSOARG00000009451|K08104	1	ENSOARG00000018069|K02579	1
Protein digestion and absorption	map04974	4	79	166	7646	0.103508	1	ENSOARG00000004279|K13868;ENSOARG00000005727|K07603;ENSOARG00000006308|K14210;ENSOARG00000014842|K06238;	ENSOARG00000004279|K13868;ENSOARG00000005727|K07603;ENSOARG00000006308|K14210	3	ENSOARG00000014842|K06238	1
Rheumatoid arthritis	map05323	4	81	166	7644	0.110463	1	ENSOARG00000004964|K12499;ENSOARG00000000058|K06752;ENSOARG00000015100|K05465;ENSOARG00000016098|K06752;	ENSOARG00000004964|K12499	1	ENSOARG00000000058|K06752;ENSOARG00000015100|K05465;ENSOARG00000016098|K06752	3
Viral myocarditis	map05416	3	52	167	7673	0.114571	1	ENSOARG00000000058|K06752;ENSOARG00000013430|K12564;ENSOARG00000016098|K06752;	.	0	ENSOARG00000000058|K06752;ENSOARG00000013430|K12564;ENSOARG00000016098|K06752	3
Fatty acid metabolism	map01212	3	53	167	7672	0.119243	1	ENSOARG00000002937|K00665;ENSOARG00000014968|K10205;ENSOARG00000017168|K00665;	ENSOARG00000002937|K00665;ENSOARG00000014968|K10205;ENSOARG00000017168|K00665	3	.	0
Retinol metabolism	map00830	3	54	167	7671	0.123985	1	ENSOARG00000000738|K13980;ENSOARG00000019217|K00699;ENSOARG00000008046|K11154;	ENSOARG00000000738|K13980;ENSOARG00000019217|K00699	2	ENSOARG00000008046|K11154	1
Th1 and Th2 cell differentiation	map04658	4	86	166	7639	0.12873	1	ENSOARG00000019197|K05069;ENSOARG00000000058|K06752;ENSOARG00000002198|K05406;ENSOARG00000016098|K06752;	ENSOARG00000019197|K05069	1	ENSOARG00000000058|K06752;ENSOARG00000002198|K05406;ENSOARG00000016098|K06752	3
Butanoate metabolism	map00650	2	28	168	7697	0.135685	1	ENSOARG00000005851|K01580;ENSOARG00000002329|K01580;	ENSOARG00000005851|K01580	1	ENSOARG00000002329|K01580	1
Jak-STAT signaling pathway	map04630	6	156	164	7569	0.136566	1	ENSOARG00000004810|K04699;ENSOARG00000008693|K04701;ENSOARG00000013636|K06625;ENSOARG00000019197|K05069;ENSOARG00000002198|K05406;ENSOARG00000013932|K05438;	ENSOARG00000004810|K04699;ENSOARG00000008693|K04701;ENSOARG00000013636|K06625;ENSOARG00000019197|K05069	4	ENSOARG00000002198|K05406;ENSOARG00000013932|K05438	2
Carbon metabolism	map01200	5	124	165	7601	0.145213	1	ENSOARG00000006624|K01895;ENSOARG00000007263|K17989;ENSOARG00000007382|K17989;ENSOARG00000015775|K00814;ENSOARG00000004257|K00029;	ENSOARG00000006624|K01895;ENSOARG00000007263|K17989;ENSOARG00000007382|K17989;ENSOARG00000015775|K00814	4	ENSOARG00000004257|K00029	1
Th17 cell differentiation	map04659	4	91	166	7634	0.148167	1	ENSOARG00000019197|K05069;ENSOARG00000000058|K06752;ENSOARG00000011401|K08526;ENSOARG00000016098|K06752;	ENSOARG00000019197|K05069	1	ENSOARG00000000058|K06752;ENSOARG00000011401|K08526;ENSOARG00000016098|K06752	3
Leishmaniasis	map05140	3	60	167	7665	0.153787	1	ENSOARG00000000058|K06752;ENSOARG00000002198|K05406;ENSOARG00000016098|K06752;	.	0	ENSOARG00000000058|K06752;ENSOARG00000002198|K05406;ENSOARG00000016098|K06752	3
Mucin type O-glycan biosynthesis	map00512	2	31	168	7694	0.158135	1	ENSOARG00000017314|K00710;ENSOARG00000008011|K00710;	ENSOARG00000017314|K00710	1	ENSOARG00000008011|K00710	1
Renin secretion	map04924	3	63	167	7662	0.16946	1	ENSOARG00000001225|K04265;ENSOARG00000017673|K04259;ENSOARG00000013090|K01283;	ENSOARG00000001225|K04265;ENSOARG00000017673|K04259	2	ENSOARG00000013090|K01283	1
Propanoate metabolism	map00640	2	33	168	7692	0.173461	1	ENSOARG00000006624|K01895;ENSOARG00000015186|K01908;	ENSOARG00000006624|K01895;ENSOARG00000015186|K01908	2	.	0
Proteoglycans in cancer	map05205	7	206	163	7519	0.175528	1	ENSOARG00000002759|K08007;ENSOARG00000004438|K08007;ENSOARG00000006465|K08007;ENSOARG00000009278|K04707;ENSOARG00000013636|K06625;ENSOARG00000018896|K02375;ENSOARG00000019793|K11989;	ENSOARG00000002759|K08007;ENSOARG00000004438|K08007;ENSOARG00000006465|K08007;ENSOARG00000009278|K04707;ENSOARG00000013636|K06625;ENSOARG00000018896|K02375;ENSOARG00000019793|K11989	7	.	0
Tight junction	map04530	6	171	164	7554	0.182122	1	ENSOARG00000002759|K08007;ENSOARG00000004438|K08007;ENSOARG00000006465|K08007;ENSOARG00000010325|K06094;ENSOARG00000013801|K10352;ENSOARG00000020032|K07374;	ENSOARG00000002759|K08007;ENSOARG00000004438|K08007;ENSOARG00000006465|K08007;ENSOARG00000010325|K06094;ENSOARG00000013801|K10352;ENSOARG00000020032|K07374	6	.	0
Amphetamine addiction	map05031	3	66	167	7659	0.185572	1	ENSOARG00000001743|K09048;ENSOARG00000009983|K09029;ENSOARG00000013491|K05199;	ENSOARG00000001743|K09048;ENSOARG00000009983|K09029	2	ENSOARG00000013491|K05199	1
Prolactin signaling pathway	map04917	3	66	167	7659	0.185572	1	ENSOARG00000004810|K04699;ENSOARG00000008693|K04701;ENSOARG00000012583|K08521;	ENSOARG00000004810|K04699;ENSOARG00000008693|K04701;ENSOARG00000012583|K08521	3	.	0
Gastric acid secretion	map04971	3	69	167	7656	0.202069	1	ENSOARG00000002759|K08007;ENSOARG00000004438|K08007;ENSOARG00000006465|K08007;	ENSOARG00000002759|K08007;ENSOARG00000004438|K08007;ENSOARG00000006465|K08007	3	.	0
beta-Alanine metabolism	map00410	2	37	168	7688	0.204751	1	ENSOARG00000005851|K01580;ENSOARG00000002329|K01580;	ENSOARG00000005851|K01580	1	ENSOARG00000002329|K01580	1
Drug metabolism - other enzymes	map00983	2	37	168	7688	0.204751	1	ENSOARG00000019217|K00699;ENSOARG00000004225|K00622;	ENSOARG00000019217|K00699	1	ENSOARG00000004225|K00622	1
PPAR signaling pathway	map03320	3	70	167	7655	0.207644	1	ENSOARG00000011401|K08526;ENSOARG00000017050|K08749;ENSOARG00000020509|K07296;	.	0	ENSOARG00000011401|K08526;ENSOARG00000017050|K08749;ENSOARG00000020509|K07296	3
Thyroid cancer	map05216	2	38	168	7687	0.212674	1	ENSOARG00000013636|K06625;ENSOARG00000011401|K08526;	ENSOARG00000013636|K06625	1	ENSOARG00000011401|K08526	1
Adipocytokine signaling pathway	map04920	3	71	167	7654	0.213253	1	ENSOARG00000012807|K07297;ENSOARG00000011401|K08526;ENSOARG00000020509|K07296;	ENSOARG00000012807|K07297	1	ENSOARG00000011401|K08526;ENSOARG00000020509|K07296	2
HIF-1 signaling pathway	map04066	4	108	166	7617	0.22143	1	ENSOARG00000013082|K01103;ENSOARG00000013636|K06625;ENSOARG00000008517|K14736;ENSOARG00000015100|K05465;	ENSOARG00000013082|K01103;ENSOARG00000013636|K06625	2	ENSOARG00000008517|K14736;ENSOARG00000015100|K05465	2
Biosynthesis of amino acids	map01230	3	76	167	7649	0.241752	1	ENSOARG00000007263|K17989;ENSOARG00000007382|K17989;ENSOARG00000015775|K00814;	ENSOARG00000007263|K17989;ENSOARG00000007382|K17989;ENSOARG00000015775|K00814	3	.	0
Hypertrophic cardiomyopathy (HCM)	map05410	3	76	167	7649	0.241752	1	ENSOARG00000013090|K01283;ENSOARG00000013430|K12564;ENSOARG00000018483|K06587;	.	0	ENSOARG00000013090|K01283;ENSOARG00000013430|K12564;ENSOARG00000018483|K06587	3
Pyruvate metabolism	map00620	2	42	168	7683	0.244608	1	ENSOARG00000006624|K01895;ENSOARG00000004257|K00029;	ENSOARG00000006624|K01895	1	ENSOARG00000004257|K00029	1
Systemic lupus erythematosus	map05322	4	115	166	7610	0.254025	1	ENSOARG00000000058|K06752;ENSOARG00000000979|K11252;ENSOARG00000009229|K11253;ENSOARG00000016098|K06752;	.	0	ENSOARG00000000058|K06752;ENSOARG00000000979|K11252;ENSOARG00000009229|K11253;ENSOARG00000016098|K06752	4
Pertussis	map05133	3	79	167	7646	0.259147	1	ENSOARG00000002198|K05406;ENSOARG00000007405|K04002;ENSOARG00000007885|K04002;	.	0	ENSOARG00000002198|K05406;ENSOARG00000007405|K04002;ENSOARG00000007885|K04002	3
ECM-receptor interaction	map04512	3	80	167	7645	0.264983	1	ENSOARG00000002944|K06253;ENSOARG00000014842|K06238;ENSOARG00000018483|K06587;	ENSOARG00000002944|K06253	1	ENSOARG00000014842|K06238;ENSOARG00000018483|K06587	2
ErbB signaling pathway	map04012	3	80	167	7645	0.264983	1	ENSOARG00000005985|K05734;ENSOARG00000009278|K04707;ENSOARG00000013636|K06625;	ENSOARG00000005985|K05734;ENSOARG00000009278|K04707;ENSOARG00000013636|K06625	3	.	0
Influenza A	map05164	5	156	165	7569	0.266092	1	ENSOARG00000004964|K12499;ENSOARG00000017170|K00787;ENSOARG00000000058|K06752;ENSOARG00000002198|K05406;ENSOARG00000016098|K06752;	ENSOARG00000004964|K12499;ENSOARG00000017170|K00787	2	ENSOARG00000000058|K06752;ENSOARG00000002198|K05406;ENSOARG00000016098|K06752	3
Chronic myeloid leukemia	map05220	3	81	167	7644	0.270836	1	ENSOARG00000009278|K04707;ENSOARG00000013636|K06625;ENSOARG00000014555|K08878;	ENSOARG00000009278|K04707;ENSOARG00000013636|K06625;ENSOARG00000014555|K08878	3	.	0
Sphingolipid metabolism	map00600	2	48	168	7677	0.292764	1	ENSOARG00000001585|K04712;ENSOARG00000003422|K12352;	ENSOARG00000001585|K04712;ENSOARG00000003422|K12352	2	.	0
2-Oxocarboxylic acid metabolism	map01210	1	15	169	7710	0.294339	1	ENSOARG00000015775|K00814;	ENSOARG00000015775|K00814	1	.	0
Nitrogen metabolism	map00910	1	15	169	7710	0.294339	1	ENSOARG00000016001|K01672;	.	0	ENSOARG00000016001|K01672	1
Steroid biosynthesis	map00100	1	15	169	7710	0.294339	1	ENSOARG00000015114|K07436;	.	0	ENSOARG00000015114|K07436	1
Cysteine and methionine metabolism	map00270	2	49	168	7676	0.300769	1	ENSOARG00000007263|K17989;ENSOARG00000007382|K17989;	ENSOARG00000007263|K17989;ENSOARG00000007382|K17989	2	.	0
Cytosolic DNA-sensing pathway	map04623	2	49	168	7676	0.300769	1	ENSOARG00000004964|K12499;ENSOARG00000019090|K08847;	ENSOARG00000004964|K12499;ENSOARG00000019090|K08847	2	.	0
Longevity regulating pathway	map04211	3	87	167	7638	0.306201	1	ENSOARG00000001743|K09048;ENSOARG00000012807|K07297;ENSOARG00000020509|K07296;	ENSOARG00000001743|K09048;ENSOARG00000012807|K07297	2	ENSOARG00000020509|K07296	1
Alcoholism	map05034	5	166	165	7559	0.307909	1	ENSOARG00000001743|K09048;ENSOARG00000009983|K09029;ENSOARG00000017486|K04267;ENSOARG00000000979|K11252;ENSOARG00000009229|K11253;	ENSOARG00000001743|K09048;ENSOARG00000009983|K09029;ENSOARG00000017486|K04267	3	ENSOARG00000000979|K11252;ENSOARG00000009229|K11253	2
Hematopoietic cell lineage	map04640	3	88	167	7637	0.312122	1	ENSOARG00000013081|K06466;ENSOARG00000000058|K06752;ENSOARG00000016098|K06752;	ENSOARG00000013081|K06466	1	ENSOARG00000000058|K06752;ENSOARG00000016098|K06752	2
Cocaine addiction	map05030	2	51	168	7674	0.316734	1	ENSOARG00000001743|K09048;ENSOARG00000009983|K09029;	ENSOARG00000001743|K09048;ENSOARG00000009983|K09029	2	.	0
Glycine, serine and threonine metabolism	map00260	2	51	168	7674	0.316734	1	ENSOARG00000007263|K17989;ENSOARG00000007382|K17989;	ENSOARG00000007263|K17989;ENSOARG00000007382|K17989	2	.	0
Prostate cancer	map05215	3	90	167	7635	0.323972	1	ENSOARG00000001743|K09048;ENSOARG00000013636|K06625;ENSOARG00000020548|K15593;	ENSOARG00000001743|K09048;ENSOARG00000013636|K06625;ENSOARG00000020548|K15593	3	.	0
Arginine biosynthesis	map00220	1	17	169	7708	0.324463	1	ENSOARG00000015775|K00814;	ENSOARG00000015775|K00814	1	.	0
PI3K-Akt signaling pathway	map04151	9	337	161	7388	0.328576	1	ENSOARG00000001743|K09048;ENSOARG00000002944|K06253;ENSOARG00000013636|K06625;ENSOARG00000019197|K05069;ENSOARG00000001210|K04130;ENSOARG00000013932|K05438;ENSOARG00000014842|K06238;ENSOARG00000015100|K05465;ENSOARG00000018483|K06587;	ENSOARG00000001743|K09048;ENSOARG00000002944|K06253;ENSOARG00000013636|K06625;ENSOARG00000019197|K05069	4	ENSOARG00000001210|K04130;ENSOARG00000013932|K05438;ENSOARG00000014842|K06238;ENSOARG00000015100|K05465;ENSOARG00000018483|K06587	5
Regulation of lipolysis in adipocytes	map04923	2	53	168	7672	0.332615	1	ENSOARG00000001225|K04265;ENSOARG00000005483|K16816;	ENSOARG00000001225|K04265;ENSOARG00000005483|K16816	2	.	0
Regulation of actin cytoskeleton	map04810	6	215	164	7510	0.340643	1	ENSOARG00000002759|K08007;ENSOARG00000004438|K08007;ENSOARG00000005985|K05734;ENSOARG00000006465|K08007;ENSOARG00000001210|K04130;ENSOARG00000018483|K06587;	ENSOARG00000002759|K08007;ENSOARG00000004438|K08007;ENSOARG00000005985|K05734;ENSOARG00000006465|K08007	4	ENSOARG00000001210|K04130;ENSOARG00000018483|K06587	2
HTLV-I infection	map05166	7	257	163	7468	0.34168	1	ENSOARG00000007688|K05863;ENSOARG00000013636|K06625;ENSOARG00000017170|K00787;ENSOARG00000018896|K02375;ENSOARG00000019197|K05069;ENSOARG00000000058|K06752;ENSOARG00000016098|K06752;	ENSOARG00000007688|K05863;ENSOARG00000013636|K06625;ENSOARG00000017170|K00787;ENSOARG00000018896|K02375;ENSOARG00000019197|K05069	5	ENSOARG00000000058|K06752;ENSOARG00000016098|K06752	2
Axon guidance	map04360	5	175	165	7550	0.346314	1	ENSOARG00000000605|K06821;ENSOARG00000005985|K05734;ENSOARG00000010649|K06840;ENSOARG00000008959|K06838;ENSOARG00000015286|K06840;	ENSOARG00000000605|K06821;ENSOARG00000005985|K05734;ENSOARG00000010649|K06840	3	ENSOARG00000008959|K06838;ENSOARG00000015286|K06840	2
Salivary secretion	map04970	3	94	167	7631	0.347669	1	ENSOARG00000011280|K13879;ENSOARG00000016910|K04975;ENSOARG00000003615|K13912;	ENSOARG00000011280|K13879;ENSOARG00000016910|K04975	2	ENSOARG00000003615|K13912	1
Wnt signaling pathway	map04310	4	137	166	7588	0.360959	1	ENSOARG00000018896|K02375;ENSOARG00000001680|K02176;ENSOARG00000012262|K08110;ENSOARG00000015180|K10162;	ENSOARG00000018896|K02375	1	ENSOARG00000001680|K02176;ENSOARG00000012262|K08110;ENSOARG00000015180|K10162	3
Melanogenesis	map04916	3	97	167	7628	0.365396	1	ENSOARG00000001743|K09048;ENSOARG00000018896|K02375;ENSOARG00000009483|K08725;	ENSOARG00000001743|K09048;ENSOARG00000018896|K02375	2	ENSOARG00000009483|K08725	1
Ascorbate and aldarate metabolism	map00053	1	20	169	7705	0.36727	1	ENSOARG00000019217|K00699;	ENSOARG00000019217|K00699	1	.	0
Terpenoid backbone biosynthesis	map00900	1	20	169	7705	0.36727	1	ENSOARG00000017170|K00787;	ENSOARG00000017170|K00787	1	.	0
Cytokine-cytokine receptor interaction	map04060	6	223	164	7502	0.371539	1	ENSOARG00000002304|K05150;ENSOARG00000004964|K12499;ENSOARG00000007675|K05156;ENSOARG00000009107|K16062;ENSOARG00000019197|K05069;ENSOARG00000002198|K05406;	ENSOARG00000002304|K05150;ENSOARG00000004964|K12499;ENSOARG00000007675|K05156;ENSOARG00000009107|K16062;ENSOARG00000019197|K05069	5	ENSOARG00000002198|K05406	1
Toll-like receptor signaling pathway	map04620	3	99	167	7626	0.377174	1	ENSOARG00000004964|K12499;ENSOARG00000005017|K10168;ENSOARG00000002198|K05406;	ENSOARG00000004964|K12499;ENSOARG00000005017|K10168	2	ENSOARG00000002198|K05406	1
Folate biosynthesis	map00790	1	21	169	7704	0.38093	1	ENSOARG00000008507|K01077;	ENSOARG00000008507|K01077	1	.	0
Renin-angiotensin system	map04614	1	21	169	7704	0.38093	1	ENSOARG00000013090|K01283;	.	0	ENSOARG00000013090|K01283	1
Antigen processing and presentation	map04612	2	60	168	7665	0.387249	1	ENSOARG00000000058|K06752;ENSOARG00000016098|K06752;	.	0	ENSOARG00000000058|K06752;ENSOARG00000016098|K06752	2
Glycerolipid metabolism	map00561	2	61	168	7664	0.394903	1	ENSOARG00000005483|K16816;ENSOARG00000003059|K13506;	ENSOARG00000005483|K16816	1	ENSOARG00000003059|K13506	1
Basal cell carcinoma	map05217	2	62	168	7663	0.402515	1	ENSOARG00000013636|K06625;ENSOARG00000018896|K02375;	ENSOARG00000013636|K06625;ENSOARG00000018896|K02375	2	.	0
Other types of O-glycan biosynthesis	map00514	1	23	169	7702	0.407378	1	ENSOARG00000020956|K00779;	.	0	ENSOARG00000020956|K00779	1
Vitamin digestion and absorption	map04977	1	23	169	7702	0.407378	1	ENSOARG00000009522|K05665;	ENSOARG00000009522|K05665	1	.	0
Non-small cell lung cancer	map05223	2	63	168	7662	0.410081	1	ENSOARG00000013636|K06625;ENSOARG00000011401|K08526;	ENSOARG00000013636|K06625	1	ENSOARG00000011401|K08526	1
Phagosome	map04145	4	148	166	7577	0.414878	1	ENSOARG00000020032|K07374;ENSOARG00000000058|K06752;ENSOARG00000001694|K10068;ENSOARG00000016098|K06752;	ENSOARG00000020032|K07374	1	ENSOARG00000000058|K06752;ENSOARG00000001694|K10068;ENSOARG00000016098|K06752	3
Biosynthesis of unsaturated fatty acids	map01040	1	24	169	7701	0.420178	1	ENSOARG00000014968|K10205;	ENSOARG00000014968|K10205	1	.	0
Phototransduction	map04744	1	24	169	7701	0.420178	1	ENSOARG00000016949|K13756;	ENSOARG00000016949|K13756	1	.	0
Toxoplasmosis	map05145	3	107	167	7618	0.423759	1	ENSOARG00000000058|K06752;ENSOARG00000002198|K05406;ENSOARG00000016098|K06752;	.	0	ENSOARG00000000058|K06752;ENSOARG00000002198|K05406;ENSOARG00000016098|K06752	3
Pentose and glucuronate interconversions	map00040	1	25	169	7700	0.432702	1	ENSOARG00000019217|K00699;	ENSOARG00000019217|K00699	1	.	0
Arrhythmogenic right ventricular cardiomyopathy (ARVC)	map05412	2	67	168	7658	0.439864	1	ENSOARG00000013430|K12564;ENSOARG00000018483|K06587;	.	0	ENSOARG00000013430|K12564;ENSOARG00000018483|K06587	2
TNF signaling pathway	map04668	3	111	167	7614	0.446622	1	ENSOARG00000001743|K09048;ENSOARG00000004964|K12499;ENSOARG00000019090|K08847;	ENSOARG00000001743|K09048;ENSOARG00000004964|K12499;ENSOARG00000019090|K08847	3	.	0
Fatty acid elongation	map00062	1	27	169	7698	0.456951	1	ENSOARG00000014968|K10205;	ENSOARG00000014968|K10205	1	.	0
Other glycan degradation	map00511	1	27	169	7698	0.456951	1	ENSOARG00000005253|K12312;	.	0	ENSOARG00000005253|K12312	1
Chagas disease (American trypanosomiasis)	map05142	3	113	167	7612	0.457921	1	ENSOARG00000004964|K12499;ENSOARG00000002198|K05406;ENSOARG00000013090|K01283;	ENSOARG00000004964|K12499	1	ENSOARG00000002198|K05406;ENSOARG00000013090|K01283	2
Leukocyte transendothelial migration	map04670	3	113	167	7612	0.457921	1	ENSOARG00000002759|K08007;ENSOARG00000004438|K08007;ENSOARG00000006465|K08007;	ENSOARG00000002759|K08007;ENSOARG00000004438|K08007;ENSOARG00000006465|K08007	3	.	0
Natural killer cell mediated cytotoxicity	map04650	3	114	167	7611	0.463535	1	ENSOARG00000004815|K01353;ENSOARG00000001773|K07986;ENSOARG00000001891|K01353;	ENSOARG00000004815|K01353	1	ENSOARG00000001773|K07986;ENSOARG00000001891|K01353	2
Renal cell carcinoma	map05211	2	71	168	7654	0.468814	1	ENSOARG00000005985|K05734;ENSOARG00000013636|K06625;	ENSOARG00000005985|K05734;ENSOARG00000013636|K06625	2	.	0
Measles	map05162	3	116	167	7609	0.474687	1	ENSOARG00000015833|K10148;ENSOARG00000019197|K05069;ENSOARG00000002198|K05406;	ENSOARG00000015833|K10148;ENSOARG00000019197|K05069	2	ENSOARG00000002198|K05406	1
Sphingolipid signaling pathway	map04071	3	116	167	7609	0.474687	1	ENSOARG00000001225|K04265;ENSOARG00000001585|K04712;ENSOARG00000009522|K05665;	ENSOARG00000001225|K04265;ENSOARG00000001585|K04712;ENSOARG00000009522|K05665	3	.	0
Glycolysis / Gluconeogenesis	map00010	2	73	168	7652	0.482954	1	ENSOARG00000000738|K13980;ENSOARG00000006624|K01895;	ENSOARG00000000738|K13980;ENSOARG00000006624|K01895	2	.	0
Neurotrophin signaling pathway	map04722	3	118	167	7607	0.485732	1	ENSOARG00000011544|K12462;ENSOARG00000015833|K10148;ENSOARG00000020698|K12462;	ENSOARG00000011544|K12462;ENSOARG00000015833|K10148;ENSOARG00000020698|K12462	3	.	0
Inositol phosphate metabolism	map00562	2	74	168	7651	0.489938	1	ENSOARG00000001725|K01092;ENSOARG00000018329|K19006;	ENSOARG00000001725|K01092;ENSOARG00000018329|K19006	2	.	0
Longevity regulating pathway - worm	map04212	2	74	168	7651	0.489938	1	ENSOARG00000005070|K08035;ENSOARG00000018343|K14739;	ENSOARG00000005070|K08035;ENSOARG00000018343|K14739	2	.	0
African trypanosomiasis	map05143	1	30	169	7695	0.491404	1	ENSOARG00000002198|K05406;	.	0	ENSOARG00000002198|K05406	1
Dorso-ventral axis formation	map04320	1	30	169	7695	0.491404	1	ENSOARG00000003172|K02184;	.	0	ENSOARG00000003172|K02184	1
Fructose and mannose metabolism	map00051	1	30	169	7695	0.491404	1	ENSOARG00000013082|K01103;	ENSOARG00000013082|K01103	1	.	0
Primary immunodeficiency	map05340	1	30	169	7695	0.491404	1	ENSOARG00000002304|K05150;	ENSOARG00000002304|K05150	1	.	0
Parkinson disease	map05012	4	168	166	7557	0.509783	1	ENSOARG00000000033|K03884;ENSOARG00000001400|K04243;ENSOARG00000007688|K05863;ENSOARG00000017031|K02272;	ENSOARG00000000033|K03884;ENSOARG00000001400|K04243;ENSOARG00000007688|K05863	3	ENSOARG00000017031|K02272	1
Ferroptosis	map04216	2	77	168	7648	0.510531	1	ENSOARG00000002980|K13625;ENSOARG00000008517|K14736;	ENSOARG00000002980|K13625	1	ENSOARG00000008517|K14736	1
Pentose phosphate pathway	map00030	1	32	169	7693	0.513157	1	ENSOARG00000012071|K01619;	.	0	ENSOARG00000012071|K01619	1
Tyrosine metabolism	map00350	1	33	169	7692	0.523684	1	ENSOARG00000000738|K13980;	ENSOARG00000000738|K13980	1	.	0
Human papillomavirus infection	map05165	7	309	163	7416	0.524556	1	ENSOARG00000001743|K09048;ENSOARG00000002944|K06253;ENSOARG00000010325|K06094;ENSOARG00000013636|K06625;ENSOARG00000018896|K02375;ENSOARG00000014842|K06238;ENSOARG00000018483|K06587;	ENSOARG00000001743|K09048;ENSOARG00000002944|K06253;ENSOARG00000010325|K06094;ENSOARG00000013636|K06625;ENSOARG00000018896|K02375	5	ENSOARG00000014842|K06238;ENSOARG00000018483|K06587	2
Platinum drug resistance	map01524	2	80	168	7645	0.530578	1	ENSOARG00000013636|K06625;ENSOARG00000020582|K00799;	ENSOARG00000013636|K06625;ENSOARG00000020582|K00799	2	.	0
Dilated cardiomyopathy (DCM)	map05414	2	81	168	7644	0.537135	1	ENSOARG00000013430|K12564;ENSOARG00000018483|K06587;	.	0	ENSOARG00000013430|K12564;ENSOARG00000018483|K06587	2
p53 signaling pathway	map04115	2	83	168	7642	0.550063	1	ENSOARG00000013636|K06625;ENSOARG00000015833|K10148;	ENSOARG00000013636|K06625;ENSOARG00000015833|K10148	2	.	0
GABAergic synapse	map04727	2	85	168	7640	0.562736	1	ENSOARG00000005851|K01580;ENSOARG00000002329|K01580;	ENSOARG00000005851|K01580	1	ENSOARG00000002329|K01580	1
Bladder cancer	map05219	1	37	169	7688	0.563577	1	ENSOARG00000013636|K06625;	ENSOARG00000013636|K06625	1	.	0
Porphyrin and chlorophyll metabolism	map00860	1	37	169	7688	0.563577	1	ENSOARG00000019217|K00699;	ENSOARG00000019217|K00699	1	.	0
Prion diseases	map05020	1	38	169	7687	0.57302	1	ENSOARG00000004964|K12499;	ENSOARG00000004964|K12499	1	.	0
Cell adhesion molecules (CAMs)	map04514	3	136	167	7589	0.579636	1	ENSOARG00000000058|K06752;ENSOARG00000016098|K06752;ENSOARG00000019884|K06759;	.	0	ENSOARG00000000058|K06752;ENSOARG00000016098|K06752;ENSOARG00000019884|K06759	3
Purine metabolism	map00230	4	184	166	7541	0.580496	1	ENSOARG00000010252|K18533;ENSOARG00000016325|K00939;ENSOARG00000016949|K13756;ENSOARG00000012935|K00939;	ENSOARG00000010252|K18533;ENSOARG00000016325|K00939;ENSOARG00000016949|K13756	3	ENSOARG00000012935|K00939	1
Tuberculosis	map05152	4	187	166	7538	0.593102	1	ENSOARG00000002718|K10059;ENSOARG00000000058|K06752;ENSOARG00000002198|K05406;ENSOARG00000016098|K06752;	ENSOARG00000002718|K10059	1	ENSOARG00000000058|K06752;ENSOARG00000002198|K05406;ENSOARG00000016098|K06752	3
Legionellosis	map05134	2	90	168	7635	0.593298	1	ENSOARG00000005017|K10168;ENSOARG00000002198|K05406;	ENSOARG00000005017|K10168	1	ENSOARG00000002198|K05406	1
Insulin signaling pathway	map04910	3	142	167	7583	0.608469	1	ENSOARG00000002937|K00665;ENSOARG00000009278|K04707;ENSOARG00000017168|K00665;	ENSOARG00000002937|K00665;ENSOARG00000009278|K04707;ENSOARG00000017168|K00665	3	.	0
Carbohydrate digestion and absorption	map04973	1	42	169	7683	0.608802	1	ENSOARG00000011955|K14158;	ENSOARG00000011955|K14158	1	.	0
Pancreatic secretion	map04972	2	93	168	7632	0.610862	1	ENSOARG00000012560|K04588;ENSOARG00000014283|K14077;	ENSOARG00000012560|K04588	1	ENSOARG00000014283|K14077	1
Glycerophospholipid metabolism	map00564	2	94	168	7631	0.616588	1	ENSOARG00000017957|K00006;ENSOARG00000003059|K13506;	ENSOARG00000017957|K00006	1	ENSOARG00000003059|K13506	1
Ether lipid metabolism	map00565	1	43	169	7682	0.617272	1	ENSOARG00000007378|K08743;	ENSOARG00000007378|K08743	1	.	0
Focal adhesion	map04510	4	194	166	7531	0.62164	1	ENSOARG00000002944|K06253;ENSOARG00000005985|K05734;ENSOARG00000014842|K06238;ENSOARG00000018483|K06587;	ENSOARG00000002944|K06253;ENSOARG00000005985|K05734	2	ENSOARG00000014842|K06238;ENSOARG00000018483|K06587	2
T cell receptor signaling pathway	map04660	2	96	168	7629	0.627847	1	ENSOARG00000005985|K05734;ENSOARG00000009278|K04707;	ENSOARG00000005985|K05734;ENSOARG00000009278|K04707	2	.	0
Fatty acid degradation	map00071	1	45	169	7680	0.633668	1	ENSOARG00000000738|K13980;	ENSOARG00000000738|K13980	1	.	0
Nicotine addiction	map05033	1	45	169	7680	0.633668	1	ENSOARG00000013491|K05199;	.	0	ENSOARG00000013491|K05199	1
NOD-like receptor signaling pathway	map04621	3	149	167	7576	0.64042	1	ENSOARG00000004964|K12499;ENSOARG00000010399|K03443;ENSOARG00000019090|K08847;	ENSOARG00000004964|K12499;ENSOARG00000010399|K03443;ENSOARG00000019090|K08847	3	.	0
Hedgehog signaling pathway	map04340	1	46	169	7679	0.641603	1	ENSOARG00000019793|K11989;	ENSOARG00000019793|K11989	1	.	0
Steroid hormone biosynthesis	map00140	1	46	169	7679	0.641603	1	ENSOARG00000019217|K00699;	ENSOARG00000019217|K00699	1	.	0
Type II diabetes mellitus	map04930	1	46	169	7679	0.641603	1	ENSOARG00000020509|K07296;	.	0	ENSOARG00000020509|K07296	1
Malaria	map05144	1	49	169	7676	0.664395	1	ENSOARG00000002198|K05406;	.	0	ENSOARG00000002198|K05406	1
Ovarian steroidogenesis	map04913	1	49	169	7676	0.664395	1	ENSOARG00000012583|K08521;	ENSOARG00000012583|K08521	1	.	0
Herpes simplex infection	map05168	4	207	166	7518	0.671224	1	ENSOARG00000004964|K12499;ENSOARG00000000058|K06752;ENSOARG00000002198|K05406;ENSOARG00000016098|K06752;	ENSOARG00000004964|K12499	1	ENSOARG00000000058|K06752;ENSOARG00000002198|K05406;ENSOARG00000016098|K06752	3
Apoptosis	map04210	3	157	167	7568	0.674662	1	ENSOARG00000004815|K01353;ENSOARG00000020032|K07374;ENSOARG00000001891|K01353;	ENSOARG00000004815|K01353;ENSOARG00000020032|K07374	2	ENSOARG00000001891|K01353	1
Hippo signaling pathway	map04390	3	158	167	7567	0.678771	1	ENSOARG00000010325|K06094;ENSOARG00000015833|K10148;ENSOARG00000018896|K02375;	ENSOARG00000010325|K06094;ENSOARG00000015833|K10148;ENSOARG00000018896|K02375	3	.	0
Small cell lung cancer	map05222	2	106	168	7619	0.680323	1	ENSOARG00000013636|K06625;ENSOARG00000011401|K08526;	ENSOARG00000013636|K06625	1	ENSOARG00000011401|K08526	1
Cholinergic synapse	map04725	2	107	168	7618	0.685226	1	ENSOARG00000001743|K09048;ENSOARG00000001210|K04130;	ENSOARG00000001743|K09048	1	ENSOARG00000001210|K04130	1
Insulin resistance	map04931	2	107	168	7618	0.685226	1	ENSOARG00000001743|K09048;ENSOARG00000017050|K08749;	ENSOARG00000001743|K09048	1	ENSOARG00000017050|K08749	1
N-Glycan biosynthesis	map00510	1	52	169	7673	0.685746	1	ENSOARG00000020956|K00779;	.	0	ENSOARG00000020956|K00779	1
Gastric cancer	map05226	3	160	167	7565	0.686873	1	ENSOARG00000013636|K06625;ENSOARG00000018896|K02375;ENSOARG00000011401|K08526;	ENSOARG00000013636|K06625;ENSOARG00000018896|K02375	2	ENSOARG00000011401|K08526	1
cGMP-PKG signaling pathway	map04022	3	163	167	7562	0.698742	1	ENSOARG00000001225|K04265;ENSOARG00000001743|K09048;ENSOARG00000007688|K05863;	ENSOARG00000001225|K04265;ENSOARG00000001743|K09048;ENSOARG00000007688|K05863	3	.	0
Longevity regulating pathway - multiple species	map04213	1	55	169	7670	0.705746	1	ENSOARG00000005070|K08035;	ENSOARG00000005070|K08035	1	.	0
Hepatocellular carcinoma	map05225	3	165	167	7560	0.706465	1	ENSOARG00000013636|K06625;ENSOARG00000018896|K02375;ENSOARG00000020582|K00799;	ENSOARG00000013636|K06625;ENSOARG00000018896|K02375;ENSOARG00000020582|K00799	3	.	0
Long-term depression	map04730	1	56	169	7669	0.712127	1	ENSOARG00000013491|K05199;	.	0	ENSOARG00000013491|K05199	1
Thyroid hormone signaling pathway	map04919	2	114	168	7611	0.717852	1	ENSOARG00000020142|K15146;ENSOARG00000011401|K08526;	ENSOARG00000020142|K15146	1	ENSOARG00000011401|K08526	1
Glutathione metabolism	map00480	1	57	169	7668	0.718371	1	ENSOARG00000020582|K00799;	ENSOARG00000020582|K00799	1	.	0
Viral carcinogenesis	map05203	4	221	166	7504	0.719467	1	ENSOARG00000001743|K09048;ENSOARG00000004689|K08665;ENSOARG00000013636|K06625;ENSOARG00000000979|K11252;	ENSOARG00000001743|K09048;ENSOARG00000004689|K08665;ENSOARG00000013636|K06625	3	ENSOARG00000000979|K11252	1
Serotonergic synapse	map04726	2	117	168	7608	0.730946	1	ENSOARG00000003414|K07428;ENSOARG00000018048|K04892;	ENSOARG00000003414|K07428	1	ENSOARG00000018048|K04892	1
Amyotrophic lateral sclerosis (ALS)	map05014	1	60	169	7665	0.736306	1	ENSOARG00000004281|K04574;	.	0	ENSOARG00000004281|K04574	1
Non-alcoholic fatty liver disease (NAFLD)	map04932	3	174	167	7551	0.73936	1	ENSOARG00000012807|K07297;ENSOARG00000017031|K02272;ENSOARG00000020509|K07296;	ENSOARG00000012807|K07297	1	ENSOARG00000017031|K02272;ENSOARG00000020509|K07296	2
Endometrial cancer	map05213	1	61	169	7664	0.742028	1	ENSOARG00000013636|K06625;	ENSOARG00000013636|K06625	1	.	0
Relaxin signaling pathway	map04926	2	121	168	7604	0.747605	1	ENSOARG00000001743|K09048;ENSOARG00000004733|K04306;	ENSOARG00000001743|K09048	1	ENSOARG00000004733|K04306	1
Central carbon metabolism in cancer	map05230	1	63	169	7662	0.753105	1	ENSOARG00000012129|K13780;	ENSOARG00000012129|K13780	1	.	0
Necroptosis	map04217	3	181	167	7544	0.762889	1	ENSOARG00000002980|K13625;ENSOARG00000007688|K05863;ENSOARG00000019090|K08847;	ENSOARG00000002980|K13625;ENSOARG00000007688|K05863;ENSOARG00000019090|K08847	3	.	0
Dopaminergic synapse	map04728	2	129	168	7596	0.778291	1	ENSOARG00000001743|K09048;ENSOARG00000013491|K05199;	ENSOARG00000001743|K09048	1	ENSOARG00000013491|K05199	1
Calcium signaling pathway	map04020	3	186	167	7539	0.778627	1	ENSOARG00000007688|K05863;ENSOARG00000017486|K04267;ENSOARG00000001210|K04130;	ENSOARG00000007688|K05863;ENSOARG00000017486|K04267	2	ENSOARG00000001210|K04130	1
Glioma	map05214	1	68	169	7657	0.778771	1	ENSOARG00000013636|K06625;	ENSOARG00000013636|K06625	1	.	0
RIG-I-like receptor signaling pathway	map04622	1	68	169	7657	0.778771	1	ENSOARG00000002198|K05406;	.	0	ENSOARG00000002198|K05406	1
B cell receptor signaling pathway	map04662	1	69	169	7656	0.783577	1	ENSOARG00000015728|K19831;	ENSOARG00000015728|K19831	1	.	0
Epithelial cell signaling in Helicobacter pylori infection	map05120	1	72	169	7653	0.79738	1	ENSOARG00000004964|K12499;	ENSOARG00000004964|K12499	1	.	0
Thyroid hormone synthesis	map04918	1	72	169	7653	0.79738	1	ENSOARG00000001743|K09048;	ENSOARG00000001743|K09048	1	.	0
Hippo signaling pathway - fly	map04391	1	73	169	7652	0.801783	1	ENSOARG00000010325|K06094;	ENSOARG00000010325|K06094	1	.	0
Melanoma	map05218	1	73	169	7652	0.801783	1	ENSOARG00000013636|K06625;	ENSOARG00000013636|K06625	1	.	0
Fluid shear stress and atherosclerosis	map05418	2	137	168	7588	0.805681	1	ENSOARG00000020582|K00799;ENSOARG00000001008|K12336;	ENSOARG00000020582|K00799	1	ENSOARG00000001008|K12336	1
Aldosterone synthesis and secretion	map04925	1	77	169	7648	0.818467	1	ENSOARG00000001743|K09048;	ENSOARG00000001743|K09048	1	.	0
Pancreatic cancer	map05212	1	78	169	7647	0.822415	1	ENSOARG00000013636|K06625;	ENSOARG00000013636|K06625	1	.	0
Cardiac muscle contraction	map04260	1	79	169	7646	0.826277	1	ENSOARG00000017031|K02272;	.	0	ENSOARG00000017031|K02272	1
Insulin secretion	map04911	1	80	169	7645	0.830056	1	ENSOARG00000001743|K09048;	ENSOARG00000001743|K09048	1	.	0
Rap1 signaling pathway	map04015	3	208	167	7517	0.838007	1	ENSOARG00000008471|K17700;ENSOARG00000017486|K04267;ENSOARG00000015100|K05465;	ENSOARG00000008471|K17700;ENSOARG00000017486|K04267	2	ENSOARG00000015100|K05465	1
Pathways in cancer	map05200	9	536	161	7189	0.839172	1	ENSOARG00000009278|K04707;ENSOARG00000013636|K06625;ENSOARG00000014555|K08878;ENSOARG00000017673|K04259;ENSOARG00000018896|K02375;ENSOARG00000019197|K05069;ENSOARG00000020582|K00799;ENSOARG00000002198|K05406;ENSOARG00000011401|K08526;	ENSOARG00000009278|K04707;ENSOARG00000013636|K06625;ENSOARG00000014555|K08878;ENSOARG00000017673|K04259;ENSOARG00000018896|K02375;ENSOARG00000019197|K05069;ENSOARG00000020582|K00799	7	ENSOARG00000002198|K05406;ENSOARG00000011401|K08526	2
GnRH signaling pathway	map04912	1	83	169	7642	0.84091	1	ENSOARG00000012583|K08521;	ENSOARG00000012583|K08521	1	.	0
Hepatitis B	map05161	2	149	168	7576	0.841162	1	ENSOARG00000001743|K09048;ENSOARG00000013636|K06625;	ENSOARG00000001743|K09048;ENSOARG00000013636|K06625	2	.	0
Cellular senescence	map04218	2	150	168	7575	0.843838	1	ENSOARG00000007688|K05863;ENSOARG00000013636|K06625;	ENSOARG00000007688|K05863;ENSOARG00000013636|K06625	2	.	0
IL-17 signaling pathway	map04657	1	86	169	7639	0.851074	1	ENSOARG00000009983|K09029;	ENSOARG00000009983|K09029	1	.	0
TGF-beta signaling pathway	map04350	1	86	169	7639	0.851074	1	ENSOARG00000015180|K10162;	.	0	ENSOARG00000015180|K10162	1
Oxidative phosphorylation	map00190	2	153	168	7572	0.851626	1	ENSOARG00000000033|K03884;ENSOARG00000017031|K02272;	ENSOARG00000000033|K03884	1	ENSOARG00000017031|K02272	1
Breast cancer	map05224	2	154	168	7571	0.854142	1	ENSOARG00000013636|K06625;ENSOARG00000018896|K02375;	ENSOARG00000013636|K06625;ENSOARG00000018896|K02375	2	.	0
Colorectal cancer	map05210	1	88	169	7637	0.857489	1	ENSOARG00000013636|K06625;	ENSOARG00000013636|K06625	1	.	0
Gap junction	map04540	1	88	169	7637	0.857489	1	ENSOARG00000020032|K07374;	ENSOARG00000020032|K07374	1	.	0
NF-kappa B signaling pathway	map04064	1	89	169	7636	0.860592	1	ENSOARG00000009107|K16062;	ENSOARG00000009107|K16062	1	.	0
Retrograde endocannabinoid signaling	map04723	2	158	168	7567	0.863826	1	ENSOARG00000000033|K03884;ENSOARG00000013491|K05199;	ENSOARG00000000033|K03884	1	ENSOARG00000013491|K05199	1
mTOR signaling pathway	map04150	2	159	168	7566	0.866154	1	ENSOARG00000012129|K13780;ENSOARG00000018896|K02375;	ENSOARG00000012129|K13780;ENSOARG00000018896|K02375	2	.	0
Estrogen signaling pathway	map04915	1	94	169	7631	0.875131	1	ENSOARG00000001743|K09048;	ENSOARG00000001743|K09048	1	.	0
Morphine addiction	map05032	1	94	169	7631	0.875131	1	ENSOARG00000001225|K04265;	ENSOARG00000001225|K04265	1	.	0
Bacterial invasion of epithelial cells	map05100	1	95	169	7630	0.877853	1	ENSOARG00000009278|K04707;	ENSOARG00000009278|K04707	1	.	0
Salmonella infection	map05132	1	95	169	7630	0.877853	1	ENSOARG00000005017|K10168;	ENSOARG00000005017|K10168	1	.	0
Inflammatory mediator regulation of TRP channels	map04750	1	97	169	7628	0.88312	1	ENSOARG00000017673|K04259;	ENSOARG00000017673|K04259	1	.	0
Progesterone-mediated oocyte maturation	map04914	1	97	169	7628	0.88312	1	ENSOARG00000013158|K08694;	ENSOARG00000013158|K08694	1	.	0
Amoebiasis	map05146	1	99	169	7626	0.888161	1	ENSOARG00000002198|K05406;	.	0	ENSOARG00000002198|K05406	1
Choline metabolism in cancer	map05231	1	99	169	7626	0.888161	1	ENSOARG00000003992|K15377;	ENSOARG00000003992|K15377	1	.	0
Endocrine resistance	map01522	1	100	169	7625	0.8906	1	ENSOARG00000013636|K06625;	ENSOARG00000013636|K06625	1	.	0
Phosphatidylinositol signaling system	map04070	1	100	169	7625	0.8906	1	ENSOARG00000001725|K01092;	ENSOARG00000001725|K01092	1	.	0
Ras signaling pathway	map04014	3	236	167	7489	0.893418	1	ENSOARG00000005985|K05734;ENSOARG00000007858|K17632;ENSOARG00000015100|K05465;	ENSOARG00000005985|K05734;ENSOARG00000007858|K17632	2	ENSOARG00000015100|K05465	1
Circadian entrainment	map04713	1	103	169	7622	0.897605	1	ENSOARG00000013491|K05199;	.	0	ENSOARG00000013491|K05199	1
Glucagon signaling pathway	map04922	1	103	169	7622	0.897605	1	ENSOARG00000001743|K09048;	ENSOARG00000001743|K09048	1	.	0
Pyrimidine metabolism	map00240	1	103	169	7622	0.897605	1	ENSOARG00000010252|K18533;	ENSOARG00000010252|K18533	1	.	0
Chemokine signaling pathway	map04062	2	179	168	7546	0.905687	1	ENSOARG00000004964|K12499;ENSOARG00000009107|K16062;	ENSOARG00000004964|K12499;ENSOARG00000009107|K16062	2	.	0
Endocytosis	map04144	3	252	167	7473	0.916871	1	ENSOARG00000009278|K04707;ENSOARG00000019197|K05069;ENSOARG00000019698|K12476;	ENSOARG00000009278|K04707;ENSOARG00000019197|K05069;ENSOARG00000019698|K12476	3	.	0
Platelet activation	map04611	1	115	169	7610	0.921436	1	ENSOARG00000016664|K03905;	ENSOARG00000016664|K03905	1	.	0
Vascular smooth muscle contraction	map04270	1	119	169	7606	0.928083	1	ENSOARG00000017486|K04267;	ENSOARG00000017486|K04267	1	.	0
Glutamatergic synapse	map04724	1	121	169	7604	0.931194	1	ENSOARG00000013491|K05199;	.	0	ENSOARG00000013491|K05199	1
Hepatitis C	map05160	1	121	169	7604	0.931194	1	ENSOARG00000013636|K06625;	ENSOARG00000013636|K06625	1	.	0
Oocyte meiosis	map04114	1	125	169	7600	0.93702	1	ENSOARG00000013158|K08694;	ENSOARG00000013158|K08694	1	.	0
Osteoclast differentiation	map04380	1	125	169	7600	0.93702	1	ENSOARG00000009983|K09029;	ENSOARG00000009983|K09029	1	.	0
FoxO signaling pathway	map04068	1	130	169	7595	0.943617	1	ENSOARG00000013636|K06625;	ENSOARG00000013636|K06625	1	.	0
Lysosome	map04142	1	130	169	7595	0.943617	1	ENSOARG00000013684|K12397;	.	0	ENSOARG00000013684|K12397	1
Signaling pathways regulating pluripotency of stem cells	map04550	1	133	169	7592	0.947241	1	ENSOARG00000018896|K02375;	ENSOARG00000018896|K02375	1	.	0
Adrenergic signaling in cardiomyocytes	map04261	1	137	169	7588	0.951714	1	ENSOARG00000001743|K09048;	ENSOARG00000001743|K09048	1	.	0
Cell cycle	map04110	1	139	169	7586	0.953808	1	ENSOARG00000013636|K06625;	ENSOARG00000013636|K06625	1	.	0
Oxytocin signaling pathway	map04921	1	141	169	7584	0.955811	1	ENSOARG00000013636|K06625;	ENSOARG00000013636|K06625	1	.	0
Apelin signaling pathway	map04371	1	146	169	7579	0.960449	1	ENSOARG00000014891|K05225;	ENSOARG00000014891|K05225	1	.	0
Ubiquitin mediated proteolysis	map04120	1	157	169	7568	0.969018	1	ENSOARG00000009278|K04707;	ENSOARG00000009278|K04707	1	.	0
Ribosome	map03010	4	387	166	7338	0.972283	1	ENSOARG00000020159|K02872;ENSOARG00000004251|K02942;ENSOARG00000005853|K02917;ENSOARG00000019510|K02976;	ENSOARG00000020159|K02872	1	ENSOARG00000004251|K02942;ENSOARG00000005853|K02917;ENSOARG00000019510|K02976	3
Protein processing in endoplasmic reticulum	map04141	1	180	169	7545	0.981428	1	ENSOARG00000003153|K10081;	ENSOARG00000003153|K10081	1	.	0
Epstein-Barr virus infection	map05169	1	182	169	7543	0.982238	1	ENSOARG00000013636|K06625;	ENSOARG00000013636|K06625	1	.	0
Kaposi sarcoma-associated herpesvirus infection	map05167	1	186	169	7539	0.983753	1	ENSOARG00000013636|K06625;	ENSOARG00000013636|K06625	1	.	0
MAPK signaling pathway	map04010	2	279	168	7446	0.985381	1	ENSOARG00000003963|K04459;ENSOARG00000015100|K05465;	ENSOARG00000003963|K04459	1	ENSOARG00000015100|K05465	1
RNA transport	map03013	1	196	169	7529	0.987002	1	ENSOARG00000001813|K14314;	.	0	ENSOARG00000001813|K14314	1
Alzheimer disease	map05010	1	197	169	7528	0.987289	1	ENSOARG00000017031|K02272;	.	0	ENSOARG00000017031|K02272	1

## Sheet: Table S9
Table S9 The DE-lncRNAs target genes GO enrichment analysis in the follicular phase
Ontology	Term_name	Up_Count	Up_Percent	Down_Count	Down_Percent
cellular_component	extracellular region	44	3.58	17	4.34
cellular_component	cell	2	0.16	1	0.26
cellular_component	nucleoid	4	0.33	0	0
cellular_component	membrane	435	35.37	100	25.51
cellular_component	cell junction	83	6.75	15	3.83
cellular_component	membrane-enclosed lumen	42	3.41	9	2.3
cellular_component	macromolecular complex	322	26.18	87	22.19
cellular_component	organelle	657	53.41	173	44.13
cellular_component	other organism part	1	0.08	1	0.26
cellular_component	extracellular region part	184	14.96	58	14.8
cellular_component	organelle part	544	44.23	136	34.69
cellular_component	virion part	1	0.08	2	0.51
cellular_component	membrane part	345	28.05	95	24.23
cellular_component	synapse part	30	2.44	3	0.77
cellular_component	cell part	978	79.51	271	69.13
cellular_component	synapse	9	0.73	6	1.53
cellular_component	supramolecular complex	47	3.82	10	2.55
biological_process	reproduction	1	0.08	0	0
biological_process	cell killing	2	0.16	1	0.26
biological_process	immune system process	80	6.5	18	4.59
biological_process	behavior	30	2.44	1	0.26
biological_process	metabolic process	533	43.33	144	36.73
biological_process	cell proliferation	32	2.6	8	2.04
biological_process	cellular process	812	66.02	222	56.63
biological_process	reproductive process	62	5.04	13	3.32
biological_process	biological adhesion	52	4.23	10	2.55
biological_process	signaling	20	1.63	2	0.51
biological_process	multicellular organismal process	157	12.76	35	8.93
biological_process	developmental process	230	18.7	59	15.05
biological_process	growth	15	1.22	3	0.77
biological_process	locomotion	47	3.82	6	1.53
biological_process	pigmentation	2	0.16	0	0
biological_process	rhythmic process	16	1.3	6	1.53
biological_process	response to stimulus	249	20.24	69	17.6
biological_process	localization	264	21.46	51	13.01
biological_process	multi-organism process	55	4.47	18	4.59
biological_process	biological regulation	599	48.7	169	43.11
biological_process	cellular component organization or biogenesis	288	23.41	73	18.62
biological_process	cell aggregation	2	0.16	0	0
biological_process	presynaptic process involved in chemical synaptic transmission	7	0.57	1	0.26
molecular_function	catalytic activity	389	31.63	93	23.72
molecular_function	signal transducer activity	53	4.31	17	4.34
molecular_function	structural molecule activity	36	2.93	11	2.81
molecular_function	transporter activity	62	5.04	25	6.38
molecular_function	binding	701	56.99	188	47.96
molecular_function	antioxidant activity	2	0.16	1	0.26
molecular_function	translation regulator activity	3	0.24	0	0
molecular_function	molecular transducer activity	60	4.88	17	4.34
molecular_function	molecular function regulator	83	6.75	27	6.89
molecular_function	molecular carrier activity	2	0.16	0	0
molecular_function	transcription regulator activity	95	7.72	26	6.63

## Sheet: Table S10
Table S10 KEGG enrichment analysis of lncRNAs in the follicular phase.
Name	Map	Count1	Count2	Count3	Count4	p	q	Gene_in_Target	Up_Gene	Up_Count	Down_Gene	Down_Count
Hippo signaling pathway - fly	map04391	16	58	557	7264	6.16183e-05	0.0149904	ENSOARG00000000218|K16669;ENSOARG00000000320|K06069;ENSOARG00000003353|K04354;ENSOARG00000004125|K09236;ENSOARG00000004487|K16197;ENSOARG00000008069|K09448;ENSOARG00000009688|K05628;ENSOARG00000010808|K09448;ENSOARG00000012337|K06685;ENSOARG00000013781|K06093;ENSOARG00000014918|K09236;ENSOARG00000015049|K03456;ENSOARG00000016058|K09448;ENSOARG00000016659|K16507;ENSOARG00000018506|K05692;ENSOARG00…	.	0	.	0
Thyroid cancer	map05216	11	29	562	7293	8.87009e-05	0.0149904	ENSOARG00000003455|K05689;ENSOARG00000007786|K04402;ENSOARG00000008064|K04492;ENSOARG00000012282|K04491;ENSOARG00000012352|K04491;ENSOARG00000012444|K02159;ENSOARG00000013671|K04402;ENSOARG00000013765|K02620;ENSOARG00000015571|K04451;ENSOARG00000017488|K04503;ENSOARG00000020812|K09293;	.	0	.	0
Hippo signaling pathway	map04390	25	136	548	7186	0.000220892	0.0248871	ENSOARG00000000320|K06069;ENSOARG00000002924|K10152;ENSOARG00000003353|K04354;ENSOARG00000003455|K05689;ENSOARG00000003654|K04500;ENSOARG00000004487|K16197;ENSOARG00000007468|K13375;ENSOARG00000008064|K04492;ENSOARG00000008069|K09448;ENSOARG00000010352|K10151;ENSOARG00000010808|K09448;ENSOARG00000010971|K04674;ENSOARG00000012282|K04491;ENSOARG00000012337|K06685;ENSOARG00000012352|K04491;ENSOARG00…	.	0	.	0
Proteasome	map03050	10	34	563	7288	0.000974713	0.0823632	ENSOARG00000003731|K06698;ENSOARG00000004307|K10881;ENSOARG00000005604|K03031;ENSOARG00000005948|K02738;ENSOARG00000013737|K03066;ENSOARG00000015809|K03035;ENSOARG00000018814|K06700;ENSOARG00000019380|K02737;ENSOARG00000019520|K02734;ENSOARG00000020680|K03032;	.	0	.	0
Peroxisome	map04146	14	66	559	7256	0.00165717	0.112025	ENSOARG00000000722|K12405;ENSOARG00000004521|K13339;ENSOARG00000005586|K00477;ENSOARG00000005848|K12663;ENSOARG00000006004|K08764;ENSOARG00000008587|K13350;ENSOARG00000010337|K13347;ENSOARG00000011989|K13237;ENSOARG00000013724|K13340;ENSOARG00000018498|K13346;ENSOARG00000018566|K03781;ENSOARG00000018705|K03426;ENSOARG00000018980|K00031;ENSOARG00000020006|K05676;	.	0	.	0
Sulfur relay system	map04122	4	6	569	7316	0.00404921	0.204083	ENSOARG00000000480|K03639;ENSOARG00000014653|K04487;ENSOARG00000019145|K01011;ENSOARG00000019165|K01011;	.	0	.	0
Tight junction	map04530	23	154	550	7168	0.00441542	0.204083	ENSOARG00000001028|K06087;ENSOARG00000000320|K06069;ENSOARG00000003353|K04354;ENSOARG00000004177|K06087;ENSOARG00000004988|K05702;ENSOARG00000006465|K08007;ENSOARG00000010069|K12751;ENSOARG00000010388|K12757;ENSOARG00000013524|K09489;ENSOARG00000013599|K08367;ENSOARG00000013611|K06785;ENSOARG00000013781|K06093;ENSOARG00000013860|K04513;ENSOARG00000015049|K03456;ENSOARG00000017488|K04503;ENSOARG00…	.	0	ENSOARG00000001028|K06087	1
Hepatocellular carcinoma	map05225	22	146	551	7176	0.00483036	0.204083	ENSOARG00000003654|K04500;ENSOARG00000007334|K09389;ENSOARG00000007468|K13375;ENSOARG00000007535|K00799;ENSOARG00000007786|K04402;ENSOARG00000008064|K04492;ENSOARG00000009931|K11649;ENSOARG00000010971|K04674;ENSOARG00000012282|K04491;ENSOARG00000012352|K04491;ENSOARG00000012444|K02159;ENSOARG00000013255|K11648;ENSOARG00000013671|K04402;ENSOARG00000013765|K02620;ENSOARG00000013842|K11650;ENSOARG00…	.	0	.	0
Protein processing in endoplasmic reticulum	map04141	23	158	550	7164	0.00581542	0.218401	ENSOARG00000001015|K03283;ENSOARG00000001194|K10099;ENSOARG00000001565|K14005;ENSOARG00000002171|K01230;ENSOARG00000003944|K14010;ENSOARG00000007452|K03283;ENSOARG00000010156|K08653;ENSOARG00000011756|K09485;ENSOARG00000012444|K02159;ENSOARG00000012951|K10601;ENSOARG00000013443|K09561;ENSOARG00000013465|K01367;ENSOARG00000014522|K14018;ENSOARG00000014833|K10956;ENSOARG00000016856|K14001;ENSOARG00…	.	0	.	0
Sphingolipid metabolism	map00600	9	41	564	7281	0.00897147	0.281162	ENSOARG00000001585|K04712;ENSOARG00000003587|K04710;ENSOARG00000004449|K01186;ENSOARG00000006302|K07553;ENSOARG00000007374|K04718;ENSOARG00000010409|K12351;ENSOARG00000011820|K17108;ENSOARG00000016994|K12353;ENSOARG00000017904|K04710;	.	0	.	0
Ribosome biogenesis in eukaryotes	map03008	13	74	560	7248	0.00954293	0.281162	ENSOARG00000003457|K01164;ENSOARG00000003510|K01164;ENSOARG00000003900|K14569;ENSOARG00000004443|K12619;ENSOARG00000004869|K14549;ENSOARG00000004910|K11128;ENSOARG00000009424|K14544;ENSOARG00000015789|K03539;ENSOARG00000017569|K14565;ENSOARG00000018783|K14530;ENSOARG00000018968|K14554;ENSOARG00000019566|K14546;ENSOARG00000019697|K12845;	.	0	.	0
Adherens junction	map04520	12	66	561	7256	0.00998208	0.281162	ENSOARG00000003455|K05689;ENSOARG00000003654|K04500;ENSOARG00000004988|K05702;ENSOARG00000008064|K04492;ENSOARG00000010971|K04674;ENSOARG00000012282|K04491;ENSOARG00000012352|K04491;ENSOARG00000013174|K05707;ENSOARG00000013765|K02620;ENSOARG00000013860|K04513;ENSOARG00000017943|K04498;ENSOARG00000018506|K05692;	.	0	.	0
Colorectal cancer	map05210	13	76	560	7246	0.0114872	0.298667	ENSOARG00000003654|K04500;ENSOARG00000007468|K13375;ENSOARG00000007786|K04402;ENSOARG00000008064|K04492;ENSOARG00000010971|K04674;ENSOARG00000012282|K04491;ENSOARG00000012352|K04491;ENSOARG00000012444|K02159;ENSOARG00000013671|K04402;ENSOARG00000013765|K02620;ENSOARG00000013860|K04513;ENSOARG00000015571|K04451;ENSOARG00000017488|K04503;	.	0	.	0
Endometrial cancer	map05213	10	52	563	7270	0.0130344	0.314689	ENSOARG00000003455|K05689;ENSOARG00000007786|K04402;ENSOARG00000008064|K04492;ENSOARG00000012282|K04491;ENSOARG00000012352|K04491;ENSOARG00000012444|K02159;ENSOARG00000013671|K04402;ENSOARG00000013765|K02620;ENSOARG00000015571|K04451;ENSOARG00000017488|K04503;	.	0	.	0
Arginine and proline metabolism	map00330	9	47	564	7275	0.0184517	0.415779	ENSOARG00000000307|K12259;ENSOARG00000003421|K11142;ENSOARG00000004653|K05604;ENSOARG00000004659|K08660;ENSOARG00000011512|K00149;ENSOARG00000011687|K00542;ENSOARG00000016696|K00286;ENSOARG00000017774|K00286;ENSOARG00000018083|K00128;	.	0	.	0
Vibrio cholerae infection	map05110	8	41	565	7281	0.0234685	0.478782	ENSOARG00000000665|K03661;ENSOARG00000001047|K02153;ENSOARG00000003506|K02151;ENSOARG00000013787|K02144;ENSOARG00000014833|K10956;ENSOARG00000018133|K05031;ENSOARG00000018506|K05692;ENSOARG00000021165|K02149;	.	0	.	0
2-Oxocarboxylic acid metabolism	map01210	4	12	569	7310	0.0247683	0.478782	ENSOARG00000002330|K00814;ENSOARG00000006485|K11067;ENSOARG00000009418|K01647;ENSOARG00000018980|K00031;	.	0	.	0
Hippo signaling pathway - multiple species	map04392	6	26	567	7296	0.0254972	0.478782	ENSOARG00000000218|K16669;ENSOARG00000008069|K09448;ENSOARG00000010808|K09448;ENSOARG00000012337|K06685;ENSOARG00000016058|K09448;ENSOARG00000016659|K16507;	.	0	.	0
Viral carcinogenesis	map05203	24	201	549	7121	0.036086	0.64113	ENSOARG00000001627|K11418;ENSOARG00000001743|K09048;ENSOARG00000002433|K11594;ENSOARG00000002918|K03122;ENSOARG00000002924|K10152;ENSOARG00000003302|K09504;ENSOARG00000004487|K16197;ENSOARG00000006626|K09447;ENSOARG00000009214|K11254;ENSOARG00000009253|K11254;ENSOARG00000010352|K10151;ENSOARG00000012444|K02159;ENSOARG00000013860|K04513;ENSOARG00000015571|K04451;ENSOARG00000017488|K04503;ENSOARG00…	.	0	.	0
Basal cell carcinoma	map05217	9	55	564	7267	0.0402836	0.64113	ENSOARG00000007786|K04402;ENSOARG00000008064|K04492;ENSOARG00000012282|K04491;ENSOARG00000012352|K04491;ENSOARG00000012444|K02159;ENSOARG00000013671|K04402;ENSOARG00000013765|K02620;ENSOARG00000015571|K04451;ENSOARG00000020618|K02353;	.	0	.	0
Alcoholism	map05034	19	152	554	7170	0.0408787	0.64113	ENSOARG00000001627|K11418;ENSOARG00000001743|K09048;ENSOARG00000003492|K02183;ENSOARG00000009204|K11253;ENSOARG00000009214|K11254;ENSOARG00000009229|K11253;ENSOARG00000009247|K11251;ENSOARG00000009253|K11254;ENSOARG00000009555|K11253;ENSOARG00000013281|K11251;ENSOARG00000013638|K04543;ENSOARG00000018192|K11252;ENSOARG00000018233|K11252;ENSOARG00000018259|K11252;ENSOARG00000018722|K11406;ENSOARG00…	.	0	.	0
Tryptophan metabolism	map00380	7	38	566	7284	0.0417303	0.64113	ENSOARG00000000369|K07511;ENSOARG00000010163|K00252;ENSOARG00000011112|K00626;ENSOARG00000011350|K03392;ENSOARG00000011512|K00149;ENSOARG00000018083|K00128;ENSOARG00000018566|K03781;	.	0	.	0
Fatty acid degradation	map00071	7	39	566	7283	0.0462737	0.64492	ENSOARG00000000369|K07511;ENSOARG00000004046|K07508;ENSOARG00000010163|K00252;ENSOARG00000011112|K00626;ENSOARG00000011512|K00149;ENSOARG00000018083|K00128;ENSOARG00000019949|K19523;	.	0	.	0
Endocytosis	map04144	26	229	547	7093	0.0481429	0.64492	ENSOARG00000000320|K06069;ENSOARG00000001015|K03283;ENSOARG00000002534|K18462;ENSOARG00000003209|K12491;ENSOARG00000003654|K04500;ENSOARG00000003803|K19476;ENSOARG00000004214|K13649;ENSOARG00000005192|K12493;ENSOARG00000006131|K10396;ENSOARG00000007452|K03283;ENSOARG00000007515|K12959;ENSOARG00000007782|K05737;ENSOARG00000009506|K12198;ENSOARG00000010471|K19366;ENSOARG00000010971|K04674;ENSOARG00…	.	0	.	0
Wnt signaling pathway	map04310	16	125	557	7197	0.048895	0.64492	ENSOARG00000002924|K10152;ENSOARG00000008064|K04492;ENSOARG00000008961|K02165;ENSOARG00000009866|K04508;ENSOARG00000010352|K10151;ENSOARG00000012282|K04491;ENSOARG00000012352|K04491;ENSOARG00000013765|K02620;ENSOARG00000013860|K04513;ENSOARG00000015571|K04451;ENSOARG00000017488|K04503;ENSOARG00000017943|K04498;ENSOARG00000019738|K04511;ENSOARG00000020144|K04510;ENSOARG00000020618|K02353;ENSOARG00…	.	0	.	0
Regulation of actin cytoskeleton	map04810	23	198	550	7124	0.0500468	0.64492	ENSOARG00000000636|K05740;ENSOARG00000001913|K17457;ENSOARG00000002442|K05741;ENSOARG00000003578|K04358;ENSOARG00000004038|K01313;ENSOARG00000005695|K05759;ENSOARG00000006044|K00920;ENSOARG00000006465|K08007;ENSOARG00000006838|K05765;ENSOARG00000007782|K05737;ENSOARG00000008389|K06584;ENSOARG00000008802|K05766;ENSOARG00000009784|K05744;ENSOARG00000010388|K12757;ENSOARG00000013404|K04358;ENSOARG00…	.	0	.	0
Lysine degradation	map00310	9	58	564	7264	0.0517219	0.64492	ENSOARG00000000369|K07511;ENSOARG00000002293|K09189;ENSOARG00000007434|K11419;ENSOARG00000008207|K11422;ENSOARG00000010163|K00252;ENSOARG00000011112|K00626;ENSOARG00000011512|K00149;ENSOARG00000012096|K11419;ENSOARG00000018083|K00128;	.	0	.	0
Glutathione metabolism	map00480	8	50	565	7272	0.0566975	0.64492	ENSOARG00000003421|K11142;ENSOARG00000007535|K00799;ENSOARG00000007965|K00432;ENSOARG00000015083|K00799;ENSOARG00000015333|K10808;ENSOARG00000015334|K01469;ENSOARG00000018980|K00031;ENSOARG00000019319|K00799;	.	0	.	0
Pancreatic cancer	map05212	10	69	563	7253	0.0585729	0.64492	ENSOARG00000003654|K04500;ENSOARG00000007334|K09389;ENSOARG00000007468|K13375;ENSOARG00000007786|K04402;ENSOARG00000010971|K04674;ENSOARG00000011179|K08775;ENSOARG00000012444|K02159;ENSOARG00000013671|K04402;ENSOARG00000015571|K04451;ENSOARG00000017488|K04503;	.	0	.	0
Breast cancer	map05224	17	139	556	7183	0.0593924	0.64492	ENSOARG00000003344|K08550;ENSOARG00000003578|K04358;ENSOARG00000007334|K09389;ENSOARG00000007786|K04402;ENSOARG00000008063|K09091;ENSOARG00000008064|K04492;ENSOARG00000011179|K08775;ENSOARG00000012282|K04491;ENSOARG00000012352|K04491;ENSOARG00000012444|K02159;ENSOARG00000013404|K04358;ENSOARG00000013671|K04402;ENSOARG00000013765|K02620;ENSOARG00000015571|K04451;ENSOARG00000017488|K04503;ENSOARG00…	.	0	.	0
beta-Alanine metabolism	map00410	6	33	567	7289	0.0600287	0.64492	ENSOARG00000000307|K12259;ENSOARG00000000369|K07511;ENSOARG00000004653|K05604;ENSOARG00000004659|K08660;ENSOARG00000011512|K00149;ENSOARG00000018083|K00128;	.	0	.	0
Axon guidance	map04360	19	161	554	7161	0.0627035	0.64492	ENSOARG00000001072|K04966;ENSOARG00000002633|K02090;ENSOARG00000003647|K05462;ENSOARG00000003804|K06529;ENSOARG00000005994|K04964;ENSOARG00000006197|K07524;ENSOARG00000006838|K05765;ENSOARG00000008094|K05110;ENSOARG00000008802|K05766;ENSOARG00000009565|K07293;ENSOARG00000009784|K05744;ENSOARG00000013713|K06521;ENSOARG00000013781|K06093;ENSOARG00000013860|K04513;ENSOARG00000016740|K05114;ENSOARG00…	.	0	.	0
Primary bile acid biosynthesis	map00120	3	10	570	7312	0.0629655	0.64492	ENSOARG00000000722|K12405;ENSOARG00000006004|K08764;ENSOARG00000010755|K07439;	.	0	.	0
MAPK signaling pathway	map04010	27	254	546	7068	0.0803561	0.734609	ENSOARG00000001015|K03283;ENSOARG00000001699|K04373;ENSOARG00000002565|K04372;ENSOARG00000003372|K04437;ENSOARG00000003572|K04445;ENSOARG00000003578|K04358;ENSOARG00000003647|K05462;ENSOARG00000004182|K04376;ENSOARG00000004384|K04373;ENSOARG00000005764|K04381;ENSOARG00000006793|K04429;ENSOARG00000007452|K03283;ENSOARG00000007468|K13375;ENSOARG00000007786|K04402;ENSOARG00000010319|K12362;ENSOARG00…	.	0	.	0
Histidine metabolism	map00340	4	19	569	7303	0.0808912	0.734609	ENSOARG00000004653|K05604;ENSOARG00000004659|K08660;ENSOARG00000011512|K00149;ENSOARG00000018083|K00128;	.	0	.	0
Chronic myeloid leukemia	map05220	10	74	563	7248	0.0817182	0.734609	ENSOARG00000007334|K09389;ENSOARG00000007468|K13375;ENSOARG00000007786|K04402;ENSOARG00000009565|K07293;ENSOARG00000010971|K04674;ENSOARG00000012444|K02159;ENSOARG00000013599|K08367;ENSOARG00000013671|K04402;ENSOARG00000015571|K04451;ENSOARG00000017488|K04503;	.	0	.	0
Gastric cancer	map05226	17	146	556	7176	0.0821254	0.734609	ENSOARG00000003455|K05689;ENSOARG00000003578|K04358;ENSOARG00000003654|K04500;ENSOARG00000007334|K09389;ENSOARG00000007468|K13375;ENSOARG00000007786|K04402;ENSOARG00000008064|K04492;ENSOARG00000010971|K04674;ENSOARG00000012282|K04491;ENSOARG00000012352|K04491;ENSOARG00000012444|K02159;ENSOARG00000013404|K04358;ENSOARG00000013671|K04402;ENSOARG00000013765|K02620;ENSOARG00000015571|K04451;ENSOARG00…	.	0	.	0
Glycerolipid metabolism	map00561	8	55	565	7267	0.0839661	0.734609	ENSOARG00000005646|K11529;ENSOARG00000011512|K00149;ENSOARG00000012189|K11160;ENSOARG00000016144|K15728;ENSOARG00000016282|K00901;ENSOARG00000017067|K14075;ENSOARG00000018083|K00128;ENSOARG00000019293|K00901;	.	0	.	0
Melanoma	map05218	9	65	564	7257	0.0860736	0.734609	ENSOARG00000003455|K05689;ENSOARG00000003578|K04358;ENSOARG00000007334|K09389;ENSOARG00000007786|K04402;ENSOARG00000012444|K02159;ENSOARG00000013404|K04358;ENSOARG00000013671|K04402;ENSOARG00000015571|K04451;ENSOARG00000017488|K04503;	.	0	.	0
p53 signaling pathway	map04115	10	75	563	7247	0.0869359	0.734609	ENSOARG00000001792|K06509;ENSOARG00000002924|K10152;ENSOARG00000007786|K04402;ENSOARG00000009085|K10141;ENSOARG00000010352|K10151;ENSOARG00000012444|K02159;ENSOARG00000013671|K04402;ENSOARG00000015333|K10808;ENSOARG00000015571|K04451;ENSOARG00000017488|K04503;	.	0	.	0
Other types of O-glycan biosynthesis	map00514	4	20	569	7302	0.091764	0.756494	ENSOARG00000004992|K05948;ENSOARG00000006744|K00728;ENSOARG00000009490|K13676;ENSOARG00000020506|K00778;	.	0	.	0
Glyoxylate and dicarboxylate metabolism	map00630	5	29	568	7293	0.0964033	0.770033	ENSOARG00000000414|K01816;ENSOARG00000005646|K11529;ENSOARG00000009418|K01647;ENSOARG00000011112|K00626;ENSOARG00000018566|K03781;	.	0	.	0
TGF-beta signaling pathway	map04350	10	77	563	7245	0.0979628	0.770033	ENSOARG00000003654|K04500;ENSOARG00000007468|K13375;ENSOARG00000007733|K04675;ENSOARG00000010395|K19383;ENSOARG00000010971|K04674;ENSOARG00000013860|K04513;ENSOARG00000015049|K03456;ENSOARG00000015245|K04678;ENSOARG00000017641|K04671;ENSOARG00000017943|K04498;	.	0	.	0
Propanoate metabolism	map00640	5	30	568	7292	0.10613	0.815273	ENSOARG00000000369|K07511;ENSOARG00000002746|K00016;ENSOARG00000006624|K01895;ENSOARG00000011112|K00626;ENSOARG00000015186|K01908;	.	0	.	0
Vitamin B6 metabolism	map00750	2	6	571	7316	0.109987	0.826126	ENSOARG00000007695|K00275;ENSOARG00000013947|K07758;	.	0	.	0
Biosynthesis of amino acids	map01230	9	70	564	7252	0.117329	0.848152	ENSOARG00000020412|K00058;ENSOARG00000002330|K00814;ENSOARG00000005238|K01689;ENSOARG00000006485|K11067;ENSOARG00000009418|K01647;ENSOARG00000011246|K00948;ENSOARG00000016696|K00286;ENSOARG00000017774|K00286;ENSOARG00000018980|K00031;	.	0	ENSOARG00000020412|K00058	1
Mineral absorption	map04978	8	61	565	7261	0.125272	0.848152	ENSOARG00000013018|K14734;ENSOARG00000002042|K08370;ENSOARG00000006865|K07213;ENSOARG00000009040|K07213;ENSOARG00000009371|K01540;ENSOARG00000011554|K14688;ENSOARG00000011920|K14737;ENSOARG00000016443|K05334;	.	0	ENSOARG00000013018|K14734	1
Spliceosome	map03040	17	157	556	7165	0.128082	0.848152	ENSOARG00000000600|K12622;ENSOARG00000001015|K03283;ENSOARG00000001712|K12857;ENSOARG00000002015|K12867;ENSOARG00000002150|K12869;ENSOARG00000003113|K12824;ENSOARG00000004985|K12888;ENSOARG00000006329|K19604;ENSOARG00000007452|K03283;ENSOARG00000010884|K12885;ENSOARG00000011233|K12882;ENSOARG00000012402|K12890;ENSOARG00000015596|K10599;ENSOARG00000017442|K12741;ENSOARG00000018097|K12864;ENSOARG00…	.	0	.	0
Synaptic vesicle cycle	map04721	8	62	565	7260	0.133036	0.848152	ENSOARG00000000665|K03661;ENSOARG00000001047|K02153;ENSOARG00000003506|K02151;ENSOARG00000010268|K18211;ENSOARG00000011825|K15292;ENSOARG00000013249|K04646;ENSOARG00000013787|K02144;ENSOARG00000021165|K02149;	.	0	.	0
Leukocyte transendothelial migration	map04670	12	104	561	7218	0.134693	0.848152	ENSOARG00000001028|K06087;ENSOARG00000004177|K06087;ENSOARG00000004988|K05702;ENSOARG00000006465|K08007;ENSOARG00000009565|K07293;ENSOARG00000010388|K12757;ENSOARG00000013611|K06785;ENSOARG00000013860|K04513;ENSOARG00000014703|K12756;ENSOARG00000018506|K05692;ENSOARG00000019632|K04353;ENSOARG00000020472|K06087;	.	0	ENSOARG00000001028|K06087	1
Riboflavin metabolism	map00740	2	7	571	7315	0.134854	0.848152	ENSOARG00000003310|K00953;ENSOARG00000014188|K01513;	.	0	.	0
Cell cycle	map04110	14	126	559	7196	0.137302	0.848152	ENSOARG00000002388|K03349;ENSOARG00000002924|K10152;ENSOARG00000003654|K04500;ENSOARG00000004487|K16197;ENSOARG00000007334|K09389;ENSOARG00000007468|K13375;ENSOARG00000007786|K04402;ENSOARG00000010352|K10151;ENSOARG00000013671|K04402;ENSOARG00000015571|K04451;ENSOARG00000015665|K02537;ENSOARG00000017488|K04503;ENSOARG00000017943|K04498;ENSOARG00000018661|K16197;	.	0	.	0
Glycosphingolipid biosynthesis - ganglio series	map00604	3	15	570	7307	0.137861	0.848152	ENSOARG00000004593|K12373;ENSOARG00000005672|K00725;ENSOARG00000009145|K00715;	.	0	.	0
Bladder cancer	map05219	5	33	568	7289	0.138013	0.848152	ENSOARG00000003455|K05689;ENSOARG00000003572|K04445;ENSOARG00000007334|K09389;ENSOARG00000015571|K04451;ENSOARG00000017488|K04503;	.	0	.	0
Porphyrin and chlorophyll metabolism	map00860	5	33	568	7289	0.138013	0.848152	ENSOARG00000006271|K01698;ENSOARG00000011829|K14163;ENSOARG00000012685|K02259;ENSOARG00000016428|K02257;ENSOARG00000019217|K00699;	.	0	.	0
Pancreatic secretion	map04972	10	85	563	7237	0.149785	0.869437	ENSOARG00000005994|K04964;ENSOARG00000009371|K01540;ENSOARG00000011817|K05850;ENSOARG00000013860|K04513;ENSOARG00000015680|K05850;ENSOARG00000017067|K14075;ENSOARG00000017805|K04131;ENSOARG00000018084|K07904;ENSOARG00000018133|K05031;ENSOARG00000019632|K04353;	.	0	.	0
Th17 cell differentiation	map04659	10	85	563	7237	0.149785	0.869437	ENSOARG00000003654|K04500;ENSOARG00000007468|K13375;ENSOARG00000008340|K10166;ENSOARG00000008984|K06451;ENSOARG00000009172|K06450;ENSOARG00000010971|K04674;ENSOARG00000013144|K04386;ENSOARG00000013599|K08367;ENSOARG00000013941|K17895;ENSOARG00000021060|K08534;	.	0	.	0
Systemic lupus erythematosus	map05322	12	107	561	7215	0.153575	0.869437	ENSOARG00000009204|K11253;ENSOARG00000009214|K11254;ENSOARG00000009229|K11253;ENSOARG00000009247|K11251;ENSOARG00000009253|K11254;ENSOARG00000009555|K11253;ENSOARG00000013281|K11251;ENSOARG00000018192|K11252;ENSOARG00000018233|K11252;ENSOARG00000018259|K11252;ENSOARG00000020053|K11254;ENSOARG00000020087|K11253;	.	0	.	0
FoxO signaling pathway	map04068	13	118	560	7204	0.154338	0.869437	ENSOARG00000003232|K13303;ENSOARG00000003654|K04500;ENSOARG00000007468|K13375;ENSOARG00000007786|K04402;ENSOARG00000009936|K15010;ENSOARG00000010352|K10151;ENSOARG00000010971|K04674;ENSOARG00000013671|K04402;ENSOARG00000016065|K12358;ENSOARG00000017488|K04503;ENSOARG00000017943|K04498;ENSOARG00000018566|K03781;ENSOARG00000021009|K08341;	.	0	.	0
Epithelial cell signaling in Helicobacter pylori infection	map05120	8	65	565	7257	0.157742	0.870803	ENSOARG00000000665|K03661;ENSOARG00000001047|K02153;ENSOARG00000003506|K02151;ENSOARG00000007782|K05737;ENSOARG00000009565|K07293;ENSOARG00000013611|K06785;ENSOARG00000013787|K02144;ENSOARG00000021165|K02149;	.	0	.	0
Antigen processing and presentation	map04612	7	55	566	7267	0.160722	0.870803	ENSOARG00000001015|K03283;ENSOARG00000003731|K06698;ENSOARG00000006106|K08060;ENSOARG00000007452|K03283;ENSOARG00000009391|K08058;ENSOARG00000013524|K09489;ENSOARG00000020304|K09489;	.	0	.	0
Fanconi anemia pathway	map03460	6	45	567	7277	0.162309	0.870803	ENSOARG00000003466|K15078;ENSOARG00000004320|K10898;ENSOARG00000007323|K10848;ENSOARG00000011179|K08775;ENSOARG00000013369|K03515;ENSOARG00000015764|K11137;	.	0	.	0
Neurotrophin signaling pathway	map04722	12	109	561	7213	0.166887	0.88137	ENSOARG00000001699|K04373;ENSOARG00000003492|K02183;ENSOARG00000003572|K04445;ENSOARG00000003827|K12458;ENSOARG00000004384|K04373;ENSOARG00000009294|K12464;ENSOARG00000009565|K07293;ENSOARG00000012444|K02159;ENSOARG00000013860|K04513;ENSOARG00000015469|K04373;ENSOARG00000015571|K04451;ENSOARG00000019632|K04353;	.	0	.	0
Ubiquitin mediated proteolysis	map04120	15	143	558	7179	0.171976	0.894275	ENSOARG00000001194|K10099;ENSOARG00000002388|K03349;ENSOARG00000002800|K10582;ENSOARG00000003625|K05630;ENSOARG00000004533|K10685;ENSOARG00000004778|K10576;ENSOARG00000005094|K10613;ENSOARG00000008074|K10609;ENSOARG00000011997|K10698;ENSOARG00000012951|K10601;ENSOARG00000013443|K09561;ENSOARG00000013586|K03178;ENSOARG00000015245|K04678;ENSOARG00000015596|K10599;ENSOARG00000017285|K06689;	.	0	.	0
Primary immunodeficiency	map05340	4	27	569	7295	0.184345	0.941841	ENSOARG00000006106|K08060;ENSOARG00000008984|K06451;ENSOARG00000009172|K06450;ENSOARG00000013538|K16056;	.	0	.	0
Focal adhesion	map04510	18	180	555	7142	0.18982	0.941841	ENSOARG00000000636|K05740;ENSOARG00000001913|K17457;ENSOARG00000002924|K10152;ENSOARG00000003372|K04437;ENSOARG00000007442|K06245;ENSOARG00000007474|K06245;ENSOARG00000007515|K12959;ENSOARG00000008389|K06584;ENSOARG00000010352|K10151;ENSOARG00000010388|K12757;ENSOARG00000013860|K04513;ENSOARG00000014703|K12756;ENSOARG00000017488|K04503;ENSOARG00000018317|K06237;ENSOARG00000018506|K05692;ENSOARG00…	.	0	.	0
Non-small cell lung cancer	map05223	7	58	566	7264	0.190226	0.941841	ENSOARG00000007334|K09389;ENSOARG00000007545|K15420;ENSOARG00000007786|K04402;ENSOARG00000012444|K02159;ENSOARG00000013671|K04402;ENSOARG00000015571|K04451;ENSOARG00000017488|K04503;	.	0	.	0
Ascorbate and aldarate metabolism	map00053	3	18	570	7304	0.192269	0.941841	ENSOARG00000011512|K00149;ENSOARG00000018083|K00128;ENSOARG00000019217|K00699;	.	0	.	0
Phosphatidylinositol signaling system	map04070	10	91	563	7231	0.196161	0.947176	ENSOARG00000000772|K05857;ENSOARG00000003492|K02183;ENSOARG00000006044|K00920;ENSOARG00000006686|K13711;ENSOARG00000008648|K18081;ENSOARG00000009403|K01106;ENSOARG00000012413|K07756;ENSOARG00000016212|K07756;ENSOARG00000016282|K00901;ENSOARG00000019293|K00901;	.	0	.	0
Biotin metabolism	map00780	1	2	572	7320	0.202336	0.95868	ENSOARG00000004117|K09458;	.	0	.	0
Glycosaminoglycan degradation	map00531	3	19	570	7303	0.211464	0.95868	ENSOARG00000004593|K12373;ENSOARG00000013587|K01132;ENSOARG00000017167|K01135;	.	0	.	0
Human papillomavirus infection	map05165	27	289	546	7033	0.211752	0.95868	ENSOARG00000000320|K06069;ENSOARG00000001627|K11418;ENSOARG00000001743|K09048;ENSOARG00000002687|K10389;ENSOARG00000002924|K10152;ENSOARG00000003353|K04354;ENSOARG00000004992|K05948;ENSOARG00000005570|K07211;ENSOARG00000007442|K06245;ENSOARG00000007474|K06245;ENSOARG00000008063|K09091;ENSOARG00000008389|K06584;ENSOARG00000010352|K10151;ENSOARG00000012282|K04491;ENSOARG00000012352|K04491;ENSOARG00…	.	0	.	0
Pyruvate metabolism	map00620	5	39	568	7283	0.21217	0.95868	ENSOARG00000002746|K00016;ENSOARG00000006624|K01895;ENSOARG00000011112|K00626;ENSOARG00000011512|K00149;ENSOARG00000018083|K00128;	.	0	.	0
Cellular senescence	map04218	14	138	559	7184	0.212725	0.95868	ENSOARG00000011742|K08826;ENSOARG00000002924|K10152;ENSOARG00000003492|K02183;ENSOARG00000003654|K04500;ENSOARG00000007334|K09389;ENSOARG00000007468|K13375;ENSOARG00000007786|K04402;ENSOARG00000010352|K10151;ENSOARG00000010971|K04674;ENSOARG00000013465|K01367;ENSOARG00000013671|K04402;ENSOARG00000015571|K04451;ENSOARG00000017488|K04503;ENSOARG00000019544|K06269;	ENSOARG00000011742|K08826	1	.	0
Long-term potentiation	map04720	7	61	566	7261	0.221726	0.98458	ENSOARG00000001699|K04373;ENSOARG00000003492|K02183;ENSOARG00000004384|K04373;ENSOARG00000015469|K04373;ENSOARG00000017943|K04498;ENSOARG00000019544|K06269;ENSOARG00000019632|K04353;	.	0	.	0
Prostate cancer	map05215	9	84	564	7238	0.231846	0.98458	ENSOARG00000001743|K09048;ENSOARG00000007334|K09389;ENSOARG00000008064|K04492;ENSOARG00000012282|K04491;ENSOARG00000012352|K04491;ENSOARG00000013765|K02620;ENSOARG00000015571|K04451;ENSOARG00000017488|K04503;ENSOARG00000017943|K04498;	.	0	.	0
Arrhythmogenic right ventricular cardiomyopathy (ARVC)	map05412	7	62	566	7260	0.232616	0.98458	ENSOARG00000008064|K04492;ENSOARG00000008389|K06584;ENSOARG00000012282|K04491;ENSOARG00000012352|K04491;ENSOARG00000013765|K02620;ENSOARG00000016292|K04858;ENSOARG00000018506|K05692;	.	0	.	0
Glioma	map05214	7	62	566	7260	0.232616	0.98458	ENSOARG00000003492|K02183;ENSOARG00000007334|K09389;ENSOARG00000007786|K04402;ENSOARG00000012444|K02159;ENSOARG00000013671|K04402;ENSOARG00000015571|K04451;ENSOARG00000017488|K04503;	.	0	.	0
Transcriptional misregulation in cancer	map05202	16	164	557	7158	0.233298	0.98458	ENSOARG00000004182|K04376;ENSOARG00000004414|K09055;ENSOARG00000007786|K04402;ENSOARG00000009204|K11253;ENSOARG00000009229|K11253;ENSOARG00000009555|K11253;ENSOARG00000010352|K10151;ENSOARG00000012444|K02159;ENSOARG00000013599|K08367;ENSOARG00000013671|K04402;ENSOARG00000015391|K15589;ENSOARG00000015571|K04451;ENSOARG00000016384|K08821;ENSOARG00000020087|K11253;ENSOARG00000020113|K08854;ENSOARG00…	.	0	.	0
Nucleotide excision repair	map03420	5	41	568	7281	0.239299	0.98458	ENSOARG00000005295|K10846;ENSOARG00000007323|K10848;ENSOARG00000008074|K10609;ENSOARG00000008227|K10840;ENSOARG00000021131|K10842;	.	0	.	0
Thiamine metabolism	map00730	2	11	571	7311	0.242449	0.98458	ENSOARG00000014653|K04487;ENSOARG00000019278|K05307;	.	0	.	0
Measles	map05162	11	108	562	7214	0.244688	0.98458	ENSOARG00000001015|K03283;ENSOARG00000002924|K10152;ENSOARG00000005570|K07211;ENSOARG00000006626|K09447;ENSOARG00000007452|K03283;ENSOARG00000008984|K06451;ENSOARG00000009172|K06450;ENSOARG00000010352|K10151;ENSOARG00000015571|K04451;ENSOARG00000017488|K04503;ENSOARG00000019201|K04693;	.	0	.	0
Sphingolipid signaling pathway	map04071	11	108	562	7214	0.244688	0.98458	ENSOARG00000001225|K04265;ENSOARG00000001585|K04712;ENSOARG00000003353|K04354;ENSOARG00000003587|K04710;ENSOARG00000007374|K04718;ENSOARG00000010409|K12351;ENSOARG00000012444|K02159;ENSOARG00000013860|K04513;ENSOARG00000015049|K03456;ENSOARG00000015571|K04451;ENSOARG00000017904|K04710;	.	0	.	0
MicroRNAs in cancer	map05206	15	155	558	7167	0.251442	0.99033	ENSOARG00000003572|K04445;ENSOARG00000005764|K04381;ENSOARG00000006465|K08007;ENSOARG00000007154|K08270;ENSOARG00000007334|K09389;ENSOARG00000010352|K10151;ENSOARG00000010448|K05084;ENSOARG00000012028|K13863;ENSOARG00000013860|K04513;ENSOARG00000015465|K11592;ENSOARG00000015571|K04451;ENSOARG00000017488|K04503;ENSOARG00000017641|K04671;ENSOARG00000017943|K04498;ENSOARG00000018809|K06256;	.	0	.	0
Epstein-Barr virus infection	map05169	16	167	557	7155	0.253739	0.99033	ENSOARG00000001015|K03283;ENSOARG00000004307|K10881;ENSOARG00000004487|K16197;ENSOARG00000005604|K03031;ENSOARG00000007452|K03283;ENSOARG00000013737|K03066;ENSOARG00000015571|K04451;ENSOARG00000015809|K03035;ENSOARG00000016291|K03024;ENSOARG00000016603|K04403;ENSOARG00000017943|K04498;ENSOARG00000018661|K16197;ENSOARG00000018722|K11406;ENSOARG00000018809|K06256;ENSOARG00000020588|K03023;ENSOARG00…	.	0	.	0
Acute myeloid leukemia	map05221	7	64	566	7258	0.254908	0.99033	ENSOARG00000004414|K09055;ENSOARG00000008064|K04492;ENSOARG00000012282|K04491;ENSOARG00000012352|K04491;ENSOARG00000013599|K08367;ENSOARG00000013765|K02620;ENSOARG00000017488|K04503;	.	0	.	0
Insect hormone biosynthesis	map00981	1	3	572	7319	0.260251	0.9996	ENSOARG00000018083|K00128;	.	0	.	0
Basal transcription factors	map03022	5	43	568	7279	0.267302	1	ENSOARG00000002918|K03122;ENSOARG00000007045|K03129;ENSOARG00000011276|K03121;ENSOARG00000014109|K03132;ENSOARG00000021131|K10842;	.	0	.	0
Pentose and glucuronate interconversions	map00040	3	23	570	7299	0.291384	1	ENSOARG00000013937|K13247;ENSOARG00000017409|K03331;ENSOARG00000019217|K00699;	.	0	.	0
Hepatitis B	map05161	13	138	560	7184	0.301226	1	ENSOARG00000001743|K09048;ENSOARG00000002433|K11594;ENSOARG00000004487|K16197;ENSOARG00000005570|K07211;ENSOARG00000006626|K09447;ENSOARG00000007334|K09389;ENSOARG00000007468|K13375;ENSOARG00000010971|K04674;ENSOARG00000012444|K02159;ENSOARG00000015571|K04451;ENSOARG00000017488|K04503;ENSOARG00000017943|K04498;ENSOARG00000018661|K16197;	.	0	.	0
Oocyte meiosis	map04114	11	115	562	7207	0.306368	1	ENSOARG00000001699|K04373;ENSOARG00000002388|K03349;ENSOARG00000003492|K02183;ENSOARG00000003968|K10292;ENSOARG00000004384|K04373;ENSOARG00000004487|K16197;ENSOARG00000015049|K03456;ENSOARG00000015469|K04373;ENSOARG00000015665|K02537;ENSOARG00000018661|K16197;ENSOARG00000019544|K06269;	.	0	.	0
Fluid shear stress and atherosclerosis	map05418	12	127	561	7195	0.308197	1	ENSOARG00000003492|K02183;ENSOARG00000007515|K12959;ENSOARG00000007535|K00799;ENSOARG00000007733|K04675;ENSOARG00000013144|K04386;ENSOARG00000013860|K04513;ENSOARG00000015083|K00799;ENSOARG00000015571|K04451;ENSOARG00000017166|K06257;ENSOARG00000017641|K04671;ENSOARG00000018506|K05692;ENSOARG00000019319|K00799;	.	0	.	0
Cytosolic DNA-sensing pathway	map04623	5	46	568	7276	0.310509	1	ENSOARG00000005570|K07211;ENSOARG00000006626|K09447;ENSOARG00000016291|K03024;ENSOARG00000017265|K12654;ENSOARG00000020588|K03023;	.	0	.	0
Phototransduction - fly	map04745	3	24	570	7298	0.311783	1	ENSOARG00000003492|K02183;ENSOARG00000018506|K05692;ENSOARG00000019041|K00910;	.	0	.	0
Homologous recombination	map03440	4	35	569	7287	0.313159	1	ENSOARG00000004307|K10881;ENSOARG00000008582|K10728;ENSOARG00000011179|K08775;ENSOARG00000012465|K10873;	.	0	.	0
mRNA surveillance pathway	map03015	9	93	564	7229	0.320935	1	ENSOARG00000000095|K13126;ENSOARG00000001352|K14409;ENSOARG00000003353|K04354;ENSOARG00000009004|K14328;ENSOARG00000011233|K12882;ENSOARG00000015049|K03456;ENSOARG00000016579|K14376;ENSOARG00000017271|K14408;ENSOARG00000019544|K06269;	.	0	.	0
Collecting duct acid secretion	map04966	3	25	570	7297	0.332219	1	ENSOARG00000001047|K02153;ENSOARG00000003506|K02151;ENSOARG00000021165|K02149;	.	0	.	0
Fatty acid elongation	map00062	3	25	570	7297	0.332219	1	ENSOARG00000000369|K07511;ENSOARG00000004046|K07508;ENSOARG00000020545|K10247;	.	0	.	0
Nicotinate and nicotinamide metabolism	map00760	3	25	570	7297	0.332219	1	ENSOARG00000002033|K00858;ENSOARG00000014188|K01513;ENSOARG00000018705|K03426;	.	0	.	0
Other glycan degradation	map00511	3	25	570	7297	0.332219	1	ENSOARG00000004449|K01186;ENSOARG00000004593|K12373;ENSOARG00000011820|K17108;	.	0	.	0
Carbon metabolism	map01200	11	118	562	7204	0.333954	1	ENSOARG00000020412|K00058;ENSOARG00000000369|K07511;ENSOARG00000002330|K00814;ENSOARG00000005238|K01689;ENSOARG00000005646|K11529;ENSOARG00000006624|K01895;ENSOARG00000009418|K01647;ENSOARG00000011112|K00626;ENSOARG00000011246|K00948;ENSOARG00000018566|K03781;ENSOARG00000018980|K00031;	.	0	ENSOARG00000020412|K00058	1
N-Glycan biosynthesis	map00510	5	48	568	7274	0.339828	1	ENSOARG00000002171|K01230;ENSOARG00000016716|K00726;ENSOARG00000017801|K12667;ENSOARG00000020315|K01230;ENSOARG00000020506|K00778;	.	0	.	0
Autophagy - other	map04136	4	37	569	7285	0.346945	1	ENSOARG00000003369|K17908;ENSOARG00000017204|K19730;ENSOARG00000019320|K17890;ENSOARG00000021009|K08341;	.	0	.	0
RNA degradation	map03018	7	72	566	7250	0.349002	1	ENSOARG00000000095|K13126;ENSOARG00000000600|K12622;ENSOARG00000003508|K14442;ENSOARG00000004443|K12619;ENSOARG00000005238|K01689;ENSOARG00000007764|K12598;ENSOARG00000009261|K16855;	.	0	.	0
Phosphonate and phosphinate metabolism	map00440	1	5	572	7317	0.363789	1	ENSOARG00000017906|K00967;	.	0	.	0
Arginine biosynthesis	map00220	2	16	571	7306	0.379563	1	ENSOARG00000002330|K00814;ENSOARG00000006485|K11067;	.	0	.	0
Small cell lung cancer	map05222	9	99	564	7223	0.383737	1	ENSOARG00000007334|K09389;ENSOARG00000007442|K06245;ENSOARG00000007474|K06245;ENSOARG00000007786|K04402;ENSOARG00000012444|K02159;ENSOARG00000013671|K04402;ENSOARG00000015571|K04451;ENSOARG00000017488|K04503;ENSOARG00000018317|K06237;	.	0	.	0
Fatty acid metabolism	map01212	5	51	568	7271	0.384116	1	ENSOARG00000000369|K07511;ENSOARG00000004046|K07508;ENSOARG00000004117|K09458;ENSOARG00000011112|K00626;ENSOARG00000019949|K19523;	.	0	.	0
Purine metabolism	map00230	15	173	558	7149	0.389887	1	ENSOARG00000004847|K18438;ENSOARG00000004952|K13988;ENSOARG00000005654|K02685;ENSOARG00000006517|K13296;ENSOARG00000007702|K01939;ENSOARG00000008232|K12318;ENSOARG00000009261|K16855;ENSOARG00000011246|K00948;ENSOARG00000012506|K01139;ENSOARG00000014188|K01513;ENSOARG00000015333|K10808;ENSOARG00000016017|K13762;ENSOARG00000016291|K03024;ENSOARG00000020588|K03023;ENSOARG00000020688|K13760;	.	0	.	0
Hepatitis C	map05160	10	112	563	7210	0.39239	1	ENSOARG00000001028|K06087;ENSOARG00000003353|K04354;ENSOARG00000003731|K06698;ENSOARG00000004177|K06087;ENSOARG00000005570|K07211;ENSOARG00000006626|K09447;ENSOARG00000015049|K03456;ENSOARG00000015571|K04451;ENSOARG00000019201|K04693;ENSOARG00000020472|K06087;	.	0	ENSOARG00000001028|K06087	1
Glycerophospholipid metabolism	map00564	8	88	565	7234	0.396077	1	ENSOARG00000002113|K08730;ENSOARG00000011368|K13514;ENSOARG00000016144|K15728;ENSOARG00000016282|K00901;ENSOARG00000017906|K00967;ENSOARG00000018091|K13510;ENSOARG00000019293|K00901;ENSOARG00000019515|K14621;	.	0	.	0
Salmonella infection	map05132	8	88	565	7234	0.396077	1	ENSOARG00000002145|K10416;ENSOARG00000003064|K10413;ENSOARG00000003296|K10407;ENSOARG00000003372|K04437;ENSOARG00000005475|K10407;ENSOARG00000005695|K05759;ENSOARG00000018506|K05692;ENSOARG00000018868|K05399;	.	0	.	0
Base excision repair	map03410	4	40	569	7282	0.397646	1	ENSOARG00000001876|K10771;ENSOARG00000006852|K10569;ENSOARG00000015237|K10568;ENSOARG00000017208|K10773;	.	0	.	0
Endocrine and other factor-regulated calcium reabsorption	map04961	4	40	569	7282	0.397646	1	ENSOARG00000003344|K08550;ENSOARG00000009371|K01540;ENSOARG00000013249|K04646;ENSOARG00000018084|K07904;	.	0	.	0
Notch signaling pathway	map04330	5	52	568	7270	0.398874	1	ENSOARG00000004992|K05948;ENSOARG00000005952|K06058;ENSOARG00000017943|K04498;ENSOARG00000020309|K06051;ENSOARG00000020618|K02353;	.	0	.	0
Valine, leucine and isoleucine degradation	map00280	5	52	568	7270	0.398874	1	ENSOARG00000000369|K07511;ENSOARG00000004046|K07508;ENSOARG00000011112|K00626;ENSOARG00000011512|K00149;ENSOARG00000018083|K00128;	.	0	.	0
AGE-RAGE signaling pathway in diabetic complications	map04933	8	89	565	7233	0.407376	1	ENSOARG00000000636|K05740;ENSOARG00000000772|K05857;ENSOARG00000003654|K04500;ENSOARG00000007468|K13375;ENSOARG00000010971|K04674;ENSOARG00000012444|K02159;ENSOARG00000017488|K04503;ENSOARG00000018317|K06237;	.	0	.	0
Adrenergic signaling in cardiomyocytes	map04261	11	127	562	7195	0.418873	1	ENSOARG00000001743|K09048;ENSOARG00000003353|K04354;ENSOARG00000003492|K02183;ENSOARG00000003572|K04445;ENSOARG00000008147|K04848;ENSOARG00000009371|K01540;ENSOARG00000011817|K05850;ENSOARG00000015049|K03456;ENSOARG00000015680|K05850;ENSOARG00000016292|K04858;ENSOARG00000019544|K06269;	.	0	.	0
Rheumatoid arthritis	map05323	7	78	566	7244	0.421889	1	ENSOARG00000000665|K03661;ENSOARG00000001047|K02153;ENSOARG00000003506|K02151;ENSOARG00000007468|K13375;ENSOARG00000013787|K02144;ENSOARG00000014586|K05121;ENSOARG00000021165|K02149;	.	0	.	0
Cell adhesion molecules (CAMs)	map04514	11	128	562	7194	0.428385	1	ENSOARG00000001028|K06087;ENSOARG00000001364|K07380;ENSOARG00000003438|K06796;ENSOARG00000003455|K05689;ENSOARG00000004177|K06087;ENSOARG00000008389|K06584;ENSOARG00000013611|K06785;ENSOARG00000016062|K06456;ENSOARG00000017166|K06257;ENSOARG00000018592|K07380;ENSOARG00000020472|K06087;	.	0	ENSOARG00000001028|K06087	1
cGMP-PKG signaling pathway	map04022	13	153	560	7169	0.429632	1	ENSOARG00000001225|K04265;ENSOARG00000001743|K09048;ENSOARG00000003492|K02183;ENSOARG00000006517|K13296;ENSOARG00000008232|K12318;ENSOARG00000009371|K01540;ENSOARG00000009653|K18154;ENSOARG00000011276|K03121;ENSOARG00000011817|K05850;ENSOARG00000013860|K04513;ENSOARG00000015680|K05850;ENSOARG00000016017|K13762;ENSOARG00000019544|K06269;	.	0	.	0
Vasopressin-regulated water reabsorption	map04962	4	42	569	7280	0.431108	1	ENSOARG00000001743|K09048;ENSOARG00000002145|K10416;ENSOARG00000003064|K10413;ENSOARG00000018084|K07904;	.	0	.	0
Pantothenate and CoA biosynthesis	map00770	2	18	571	7304	0.431758	1	ENSOARG00000000750|K09680;ENSOARG00000014188|K01513;	.	0	.	0
[truncated: 182 more rows]

[truncated: 4 more sheets: Table S11, Table S12, Table S13, Table S14]
